# Supplementary material for: Interaction analysis of ancestry-enriched variants with APOE-ɛ4 on MCI in the Study of Latinos-Investigation of Neurocognitive Aging
Source: Sci Rep. 2023 Mar 29;13:5114. doi: 10.1038/s41598-023-32028-2 (PMC10060219; doi:10.1038/s41598-023-32028-2)
Supplement: Supplementary file 2 — Supplementary Tables. [file 41598_2023_32028_MOESM2_ESM.xlsx]

## Sheet: Supplementary_table_1
	Supplementary Table 1: Enriched Amerindian variants (n=260) in the APOE gene region, chr19:42Mb-48Mb (GRCh38/hg18). Variants slection is based on allele frequency estimation in the HCHS/SOL population, with ≥5% frequency for Amerindian ancestry, and ≤1% frequency for African and European ancestry.
				Frequency*				SNPeff
	POS (hg38)	allele a	allele b	African	European	Amerindian	R2**	Annotation	Putative impact	Gene Name
	chr19:42061427	C	T	0.00238555	0.00203155	0.219275	0.93126	intron_variant	MODIFIER	GRIK5
	chr19:42118693	G	A	0.00818056	0.00361219	0.112138	0.92167	upstream_gene_variant	MODIFIER	POU2F2
	chr19:42139528	C	T	0.00530889	0.00407812	0.10569	0.92105	downstream_gene_variant	MODIFIER	CTC-378H22.1
	chr19:42141771	C	T	0.00281814	0.00215212	0.228855	0.9443	downstream_gene_variant	MODIFIER	CTC-378H22.1
	chr19:42259139	T	C	0.00778018	0.00336312	0.110471	0.9372	upstream_gene_variant	MODIFIER	ERF
	chr19:42305919	T	A	0.00269608	0.00222336	0.236144	0.9478	upstream_gene_variant	MODIFIER	PAFAH1B3
	chr19:42347059	C	A	0.00269414	0.00223341	0.235613	0.95205	upstream_gene_variant	MODIFIER	MIR8077
	chr19:42394535	G	A	0.00759843	0.00265888	0.117549	0.92913	upstream_gene_variant	MODIFIER	CNFN
	chr19:42493573	C	T	0.00234923	0.00207546	0.238112	0.97565	intron_variant	MODIFIER	LIPE-AS1
	chr19:42552090	C	G	0.00220869	0.00202094	0.239245	0.97552	intron_variant	MODIFIER	LIPE-AS1
	chr19:42564945	C	A	0.00771309	0.00422306	0.162122	0.95705	upstream_gene_variant	MODIFIER	CEACAM1
	chr19:42620315	A	C	0.00771221	0.00421628	0.161981	0.95617	intron_variant	MODIFIER	LIPE-AS1
	chr19:42623373	A	G	0.00771514	0.00422502	0.161875	0.95605	intron_variant	MODIFIER	LIPE-AS1
	chr19:42640274	G	C	0.00243406	0.00210767	0.237183	0.97578	intron_variant	MODIFIER	LIPE-AS1
	chr19:42708755	G	A	0.00270136	0.00221576	0.221797	0.93239	intergenic_region	MODIFIER	RPS10P28-PSG3
	chr19:42725218	G	T	0.00253974	0.00218562	0.229019	0.92797	intron_variant	MODIFIER	PSG3
	chr19:42737519	AG	A	0.0026695	0.00219167	0.22504	0.93014	intron_variant	MODIFIER	PSG3
	chr19:42740211	C	G	0.00675753	0.00395548	0.163163	0.9503	upstream_gene_variant	MODIFIER	PSG3
	chr19:42741355	G	A	0.00679853	0.00416094	0.16329	0.95032	upstream_gene_variant	MODIFIER	PSG3
	chr19:42759313	C	T	0.00249195	0.00216207	0.226337	0.92793	upstream_gene_variant	MODIFIER	PSG8
	chr19:42797763	C	T	0.00723103	0.00453528	0.159262	0.92169	intron_variant	MODIFIER	PSG8
	chr19:42797764	A	G	0.00720872	0.00452743	0.159245	0.92148	intron_variant	MODIFIER	PSG8
	chr19:42801323	T	C	0.0051925	0.00360214	0.226285	0.89079	intron_variant	MODIFIER	PSG8
	chr19:42806915	G	A	0.0052709	0.00341584	0.222319	0.89549	intron_variant	MODIFIER	PSG8
	chr19:42808702	C	T	0.00528365	0.00332934	0.222708	0.89621	intron_variant	MODIFIER	PSG8
	chr19:42827180	T	G	0.00319481	0.00202062	0.202821	0.85341	downstream_gene_variant	MODIFIER	AC004603.4
	chr19:42845475	C	T	0.00328934	0.00211714	0.205078	0.85356	intron_variant	MODIFIER	PSG10P
	chr19:42860919	T	C	0.00469351	0.00237831	0.127605	0.85588	intergenic_region	MODIFIER	PSG10P-PSG1
	chr19:42895166	T	C	0.00447532	0.00284418	0.126827	0.85185	intergenic_region	MODIFIER	PSG1-PSG6
	chr19:42912640	A	T	0.00494155	0.00252669	0.120529	0.82919	upstream_gene_variant	MODIFIER	PSG6
	chr19:42917555	C	T	0.00500913	0.00260767	0.120594	0.82942	upstream_gene_variant	MODIFIER	PSG6
	chr19:42939282	G	A	0.00404398	0.00292983	0.209108	0.86007	upstream_gene_variant	MODIFIER	PSG7
	chr19:42944526	T	A	0.00339778	0.00272662	0.208214	0.86162	downstream_gene_variant	MODIFIER	CEACAMP7
	chr19:42947990	G	A	0.00909933	0.00341781	0.104197	0.81729	downstream_gene_variant	MODIFIER	CEACAMP7
	chr19:42961896	A	C	0.00225996	0.00852993	0.12532	0.83911	intergenic_region	MODIFIER	CEACAMP7-CTC-490G23.6
	chr19:42986686	G	C	0.00220832	0.00215806	0.197905	0.87826	intron_variant	MODIFIER	CTC-490G23.6
	chr19:42998773	G	A	0.00389122	0.00774619	0.130006	0.88637	intron_variant	MODIFIER	CTC-490G23.6
	chr19:43021053	A	G	0.00233607	0.00214574	0.109199	0.83589	upstream_gene_variant	MODIFIER	PSG11
	chr19:43028003	A	G	0.00406041	0.00328635	0.113586	0.83629	upstream_gene_variant	MODIFIER	PSG11
	chr19:43055251	T	G	0.00204916	0.00210904	0.193911	0.88863	intron_variant	MODIFIER	CTC-490G23.6
	chr19:43066290	G	T	0.00281737	0.00508596	0.129574	0.90098	intron_variant	MODIFIER	PSG2
	chr19:43075705	G	A	0.00285626	0.00520148	0.130138	0.90183	upstream_gene_variant	MODIFIER	PSG2
	chr19:43080614	G	T	0.00289101	0.00521518	0.129297	0.90138	downstream_gene_variant	MODIFIER	PSG2
	chr19:43094887	G	C	0.00212107	0.00222952	0.193142	0.88908	downstream_gene_variant	MODIFIER	CEACAMP9
	chr19:43130404	C	T	0.00479963	0.00272273	0.0803428	0.85975	intron_variant	MODIFIER	CTC-490G23.6
	chr19:43181766	T	C	0.00246281	0.0024986	0.173353	0.90849	downstream_gene_variant	MODIFIER	PSG5
	chr19:43291864	A	T	0.00981695	0.00440041	0.0644778	0.93032	intergenic_region	MODIFIER	CEACAMP11-CEACAMP4
	chr19:43294392	T	G	0.00981695	0.00440041	0.0644778	0.93032	intergenic_region	MODIFIER	CEACAMP11-CEACAMP4
	chr19:43301463	G	A	0.00689648	0.0085358	0.0620141	0.93042	downstream_gene_variant	MODIFIER	CEACAMP4
	chr19:43379727	C	T	0.00252888	0.00210886	0.174987	0.91499	upstream_gene_variant	MODIFIER	CD177P1
	chr19:43383321	G	C	0.00341122	0.00491804	0.0573219	0.87229	upstream_gene_variant	MODIFIER	CD177P1
	chr19:43383367	G	C	0.00631582	0.00567681	0.261923	0.88555	upstream_gene_variant	MODIFIER	CD177P1
	chr19:43384144	G	A	0.00398963	0.00586935	0.17991	0.93171	intergenic_region	MODIFIER	CD177P1-TEX101
	chr19:43425841	T	C	0.00292438	0.00295661	0.183605	0.92768	intergenic_region	MODIFIER	TEX101-LYPD3
	chr19:43454100	C	T	0.00902876	0.00216103	0.0696804	0.83217	intergenic_region	MODIFIER	TEX101-LYPD3
	chr19:43531231	C	G	0.00465062	0.00251758	0.0902972	0.94021	upstream_gene_variant	MODIFIER	ETHE1
	chr19:43536430	C	T	0.00761548	0.00259796	0.119006	0.83267	downstream_gene_variant	MODIFIER	ZNF575
	chr19:43612510	G	A	0.00386716	0.00249278	0.125561	0.99989	missense_variant	MODERATE	SRRM5
	chr19:43619647	A	AG	0.00678826	0.00237703	0.126722	0.99779	TF_binding_site_variant	LOW
	chr19:43623623	A	G	0.00636527	0.00383669	0.222405	0.90446	upstream_gene_variant	MODIFIER	ZNF428
	chr19:43641292	T	C	0.00514768	0.00254886	0.126826	0.97615	upstream_gene_variant	MODIFIER	CADM4
	chr19:43641297	A	T	0.00514768	0.00254886	0.126826	0.97615	upstream_gene_variant	MODIFIER	CADM4
	chr19:43659073	T	G	0.00688893	0.00469971	0.169707	0.89028	upstream_gene_variant	MODIFIER	PLAUR
	chr19:43696408	C	T	0.00318428	0.00216969	0.238143	0.95054	intron_variant	MODIFIER	LLNLR-271C9.1
	chr19:43733239	T	C	0.00711084	0.00419595	0.174395	0.86749	upstream_gene_variant	MODIFIER	SMG9
	chr19:43734717	AT	A	0.00246267	0.00230592	0.0709069	0.80951	upstream_gene_variant	MODIFIER	SMG9
	chr19:43760500	C	T	0.00722823	0.00345615	0.170789	0.83343	intergenic_region	MODIFIER	SMG9-KCNN4
	chr19:43785598	G	A	0.00569125	0.00201083	0.199809	0.99016	upstream_gene_variant	MODIFIER	KCNN4
	chr19:43793602	G	A	0.00494977	0.00332676	0.252059	0.93554	downstream_gene_variant	MODIFIER	LYPD5
	chr19:43809241	C	T	0.00460999	0.00224004	0.202335	0.99551	intron_variant	MODIFIER	LYPD5
	chr19:43813831	G	T	0.00858777	0.00223736	0.201465	0.99471	intron_variant	MODIFIER	LYPD5
	chr19:43825631	G	A	0.00866713	0.00231715	0.20149	0.99611	upstream_gene_variant	MODIFIER	ZNF283
	chr19:43834373	G	A	0.00476117	0.00239999	0.201831	0.9961	downstream_gene_variant	MODIFIER	ZNF283
	chr19:43878914	C	A	0.00434591	0.00711886	0.167489	0.8657	downstream_gene_variant	MODIFIER	ZNF404
	chr19:43881265	G	C	0.00314563	0.00212324	0.199978	0.98902	upstream_gene_variant	MODIFIER	ZNF404
	chr19:43886823	T	A	0.00449953	0.00260926	0.206396	0.99623	upstream_gene_variant	MODIFIER	ZNF404
	chr19:43888191	G	A	0.00426402	0.00696427	0.168479	0.86474	upstream_gene_variant	MODIFIER	ZNF404
	chr19:43952025	T	C	0.00281869	0.00242516	0.079796	0.95514	intron_variant	MODIFIER	ZNF221
	chr19:44000742	A	G	0.00733366	0.00317042	0.159338	0.95386	upstream_gene_variant	MODIFIER	ZNF230
	chr19:44010922	C	A	0.0087456	0.00560987	0.367995	0.98928	missense_variant	MODERATE	ZNF230
	chr19:44102095	T	A	0.00668113	0.00697694	0.40218	0.99322	upstream_gene_variant	MODIFIER	ZNF224
	chr19:44104637	G	A	0.00535846	0.00244462	0.174253	0.95572	upstream_gene_variant	MODIFIER	ZNF224
	chr19:44120965	C	T	0.00495391	0.00447327	0.184647	0.94286	downstream_gene_variant	MODIFIER	ZNF225
	chr19:44134246	A	G	0.00533655	0.0043449	0.074676	0.88265	3_prime_UTR_variant	MODIFIER	ZNF225
	chr19:44150631	G	C	0.00569385	0.00541143	0.183438	0.92952	downstream_gene_variant	MODIFIER	ZNF234
	chr19:44151631	GC	G	0.00813772	0.00861819	0.408368	0.99228	downstream_gene_variant	MODIFIER	ZNF234
	chr19:44178231	TC	T	0.00734903	0.00469281	0.115897	0.92935	3_prime_UTR_variant	MODIFIER	ZNF226
	chr19:44193997	T	C	0.00783292	0.00455323	0.118274	0.92974	intergenic_region	MODIFIER	ZNF226-ZNF227
	chr19:44197792	G	A	0.00512102	0.0067646	0.187334	0.94223	intergenic_region	MODIFIER	ZNF226-ZNF227
	chr19:44222618	C	G	0.0058574	0.00577985	0.186502	0.93568	upstream_gene_variant	MODIFIER	ZNF227
	chr19:44254171	G	A	0.00771653	0.00460783	0.117553	0.93031	intron_variant	MODIFIER	ZNF235
	chr19:44259507	C	CT	0.00784183	0.00204916	0.155671	0.95904	upstream_gene_variant	MODIFIER	ZNF233
	chr19:44279509	A	G	0.00570902	0.00588785	0.187228	0.93875	downstream_gene_variant	MODIFIER	ZNF233
	chr19:44297164	G	A	0.00572841	0.00596069	0.186224	0.93779	intron_variant	MODIFIER	ZNF235
	chr19:44304792	G	C	0.00538807	0.00595746	0.186679	0.9376	missense_variant	MODERATE	ZNF235
	chr19:44311665	C	T	0.00802952	0.00912755	0.409697	0.992	intergenic_region	MODIFIER	ZNF235-ZNF112
	chr19:44333574	T	A	0.00574814	0.00578207	0.185963	0.93686	intron_variant	MODIFIER	ZNF112
	chr19:44384768	C	A	0.00537145	0.00419323	0.116038	0.89364	3_prime_UTR_variant	MODIFIER	ZNF285
	chr19:44419858	G	T	0.00446035	0.00210797	0.234227	0.95441	intron_variant	MODIFIER	CTC-512J12.4
	chr19:44427725	AAC	A	0.00451821	0.00201128	0.23814	0.96057	3_prime_UTR_variant	MODIFIER	ZNF229
	chr19:44538231	C	T	0.0075751	0.00358649	0.169683	0.95039	upstream_gene_variant	MODIFIER	AC138472.6
	chr19:44547835	T	C	0.0073985	0.0095972	0.248747	0.96116	intron_variant	MODIFIER	CEACAM22P
	chr19:44583901	A	G	0.00345897	0.00296016	0.174105	0.95041	intron_variant	MODIFIER	CEACAM22P
	chr19:44625316	G	A	0.00785368	0.00216798	0.164407	0.95546	upstream_gene_variant	MODIFIER	CEACAM22P
	chr19:44648013	T	G	0.00678572	0.00284562	0.166272	0.9448	upstream_gene_variant	MODIFIER	PVR
	chr19:44654324	G	A	0.00679168	0.00286275	0.166167	0.94404	upstream_gene_variant	MODIFIER	MIR4531
	chr19:44689794	G	A	0.00704399	0.00875052	0.0970304	0.92721	intron_variant	MODIFIER	CTB-171A8.1
	chr19:44697871	G	T	0.0037787	0.0062542	0.202249	0.95708	upstream_gene_variant	MODIFIER	CEACAM16
	chr19:44718166	T	C	0.00657899	0.00511525	0.440614	0.97779	intron_variant	MODIFIER	CTB-171A8.1
	chr19:44725366	G	A	0.00685695	0.00635091	0.324549	0.9646	downstream_gene_variant	MODIFIER	snoZ6
	chr19:44745366	T	C	0.00305438	0.003421	0.326102	0.98669	upstream_gene_variant	MODIFIER	BCL3
	chr19:44762702	T	C	0.00291109	0.00256752	0.318818	0.9475	upstream_gene_variant	MODIFIER	SNORA70
	chr19:44775165	T	A	0.00528032	0.00556154	0.313657	0.93016	upstream_gene_variant	MODIFIER	CBLC
	chr19:44775167	A	T	0.00528457	0.00553438	0.314532	0.93144	upstream_gene_variant	MODIFIER	CBLC
	chr19:44775294	C	G	0.00232814	0.00237048	0.0572838	0.88445	upstream_gene_variant	MODIFIER	CBLC
	chr19:44787182	A	G	0.00240404	0.00243618	0.0898746	0.90601	intron_variant	MODIFIER	CBLC
	chr19:44789130	C	T	0.00255694	0.00240851	0.15188	0.90944	intron_variant	MODIFIER	CBLC
	chr19:44789671	G	A	0.00489319	0.00668622	0.308129	0.92248	intron_variant	MODIFIER	CBLC
	chr19:44803334	G	A	0.00991592	0.00517418	0.138859	0.97779	downstream_gene_variant	MODIFIER	CBLC
	chr19:44823973	T	A	0.00700398	0.00468218	0.0626643	0.906	downstream_gene_variant	MODIFIER	BCAM
	chr19:44836885	G	A	0.00291788	0.00349035	0.0609261	0.89308	intergenic_region	MODIFIER	BCAM-NECTIN2
	chr19:44867446	A	C	0.0092862	0.0047376	0.286827	0.96724	upstream_gene_variant	MODIFIER	NECTIN2
	chr19:44872763	CT	C	0.00641054	0.00274641	0.221576	0.99578	upstream_gene_variant	MODIFIER	NECTIN2
	chr19:44883065	GCCA	G	0.00347828	0.00205276	0.169958	0.92799	downstream_gene_variant	MODIFIER	NECTIN2
	chr19:44900201	C	T	0.00735933	0.00390713	0.233652	0.99657	intron_variant	MODIFIER	TOMM40
	chr19:44914487	G	A	0.00899928	0.00302637	0.230566	0.98519	splice_region_variant	LOW	APOC1
	chr19:45087151	T	A	0.0087012	0.00437504	0.0703585	0.86681	upstream_gene_variant	MODIFIER	PPP1R37
	chr19:45093195	A	G	0.00583033	0.00402849	0.247319	0.95576	5_prime_UTR_premature_start_codon_gain_variant	LOW	PPP1R37
	chr19:45096462	G	T	0.00302939	0.00254984	0.191991	0.96515	upstream_gene_variant	MODIFIER	PPP1R37
	chr19:45118286	C	T	0.00774955	0.003716	0.129239	0.94461	intron_variant	MODIFIER	PPP1R37
	chr19:45119937	C	T	0.00298371	0.00343706	0.142408	0.98354	intron_variant	MODIFIER	PPP1R37
	chr19:45122985	A	G	0.00291814	0.00351554	0.142867	0.98589	intron_variant	MODIFIER	PPP1R37
	chr19:45127365	A	C	0.00267026	0.00460249	0.140726	0.98336	upstream_gene_variant	MODIFIER	EIF5AP3
	chr19:45136972	T	C	0.00292174	0.00348838	0.143291	0.98733	upstream_gene_variant	MODIFIER	PPP1R37
	chr19:45155722	C	T	0.00536051	0.00341807	0.132769	0.95864	upstream_gene_variant	MODIFIER	NKPD1
	chr19:45174646	T	C	0.00285311	0.00239064	0.132405	0.95839	upstream_gene_variant	MODIFIER	BLOC1S3
	chr19:45228932	G	A	0.0037131	0.00465221	0.05571	0.93551	intron_variant	MODIFIER	EXOC3L2
	chr19:45251757	C	T	0.00474192	0.00293386	0.0703578	0.91653	intron_variant	MODIFIER	MARK4
	chr19:45272364	G	A	0.00200072	0.00221505	0.266648	0.89575	downstream_gene_variant	MODIFIER	MARK4
	chr19:45309448	G	A	0.00277826	0.00252517	0.0722651	0.95761	downstream_gene_variant	MODIFIER	MARK4
	chr19:45319006	C	T	0.00459506	0.00406506	0.400723	0.97929	intron_variant	MODIFIER	CKM
	chr19:45386392	C	A	0.0047133	0.0025195	0.304292	0.98822	upstream_gene_variant	MODIFIER	PPP1R13L
	chr19:45420780	G	A	0.00365815	0.00316556	0.297977	0.99087	upstream_gene_variant	MODIFIER	ERCC1
	chr19:45432972	C	T	0.00352699	0.00365727	0.185718	0.97273	upstream_gene_variant	MODIFIER	ERCC1
	chr19:45439079	G	C	0.00427886	0.00361772	0.18444	0.97621	downstream_gene_variant	MODIFIER	MIR6088
	chr19:45463425	G	A	0.00224011	0.00236531	0.148048	0.97516	upstream_gene_variant	MODIFIER	FOSB
	chr19:45463882	G	C	0.00408947	0.00252761	0.183056	0.99111	upstream_gene_variant	MODIFIER	FOSB
	chr19:45490737	C	T	0.00423993	0.00246468	0.187142	0.99216	sequence_feature	LOW	RTN2
	chr19:45502113	C	T	0.00431045	0.00244528	0.186755	0.98818	synonymous_variant	LOW	PPM1N
	chr19:45510425	C	T	0.00423229	0.00247478	0.185861	0.98635	sequence_feature	MODERATE	VASP
	chr19:45521811	C	A	0.00401107	0.00240083	0.186058	0.98718	upstream_gene_variant	MODIFIER	VASP
	chr19:45533674	T	C	0.00394843	0.00241485	0.185836	0.98471	intron_variant	MODIFIER	OPA3
	chr19:45559099	G	C	0.00503491	0.00278947	0.117467	0.89675	intron_variant	MODIFIER	OPA3
	chr19:45589244	CTAT	C	0.00677883	0.00355611	0.257594	0.98198	upstream_gene_variant	MODIFIER	OPA3
	chr19:45648772	G	T	0.00318213	0.00428557	0.0548311	0.98115	upstream_gene_variant	MODIFIER	EML2
	chr19:45735257	T	C	0.0084766	0.00604806	0.123363	0.92628	upstream_gene_variant	MODIFIER	FBXO46
	chr19:45819249	G	A	0.00849454	0.00746075	0.129444	0.93281	3_prime_UTR_variant	MODIFIER	SYMPK
	chr19:45912482	G	GC	0.00554709	0.0020064	0.145066	0.98683	downstream_gene_variant	MODIFIER	NANOS2
	chr19:45958494	TGTGA	T	0.00852093	0.0084561	0.300059	0.98768	intron_variant	MODIFIER	NOVA2
	chr19:45964840	C	T	0.00713341	0.00609746	0.140599	0.89644	upstream_gene_variant	MODIFIER	NOVA2
	chr19:46009844	G	A	0.00347988	0.00269715	0.149549	0.88404	intron_variant	MODIFIER	CCDC61
	chr19:46023112	A	C	0.00616471	0.00228666	0.105343	0.89906	upstream_gene_variant	MODIFIER	PGLYRP1
	chr19:46027827	G	A	0.00607664	0.00395307	0.124306	0.97925	upstream_gene_variant	MODIFIER	PGLYRP1
	chr19:46048141	C	T	0.00382495	0.00624328	0.103247	0.98267	intron_variant	MODIFIER	IGFL4
	chr19:46051624	C	T	0.00252583	0.00213522	0.183136	0.98064	intron_variant	MODIFIER	IGFL4
	chr19:46058514	C	T	0.0042656	0.0065163	0.103608	0.9948	intron_variant	MODIFIER	IGFL4
	chr19:46063987	G	A	0.00426451	0.00651777	0.10361	0.99466	upstream_gene_variant	MODIFIER	IGFL4
	chr19:46113651	G	A	0.996857	0.996446	0.825583	0.88705	intron_variant	MODIFIER	AC007193.6
	chr19:46117805	T	C	0.00785106	0.00554056	0.124037	0.88468	upstream_gene_variant	MODIFIER	CTC-344H19.6
	chr19:46153290	T	G	0.00905207	0.0058157	0.115344	0.8595	intron_variant	MODIFIER	IGFL2
	chr19:46163714	G	A	0.00907799	0.00605924	0.113107	0.85808	downstream_gene_variant	MODIFIER	IGFL2
	chr19:46207623	C	A	0.00941591	0.00282215	0.218445	0.89196	upstream_gene_variant	MODIFIER	AC006262.5
	chr19:46227655	C	G	0.00796706	0.00456204	0.11948	0.89799	upstream_gene_variant	MODIFIER	IGFL1
	chr19:46250026	G	A	0.0059251	0.00424722	0.186544	0.85908	intron_variant	MODIFIER	AC006262.11
	chr19:46265456	A	AT	0.00374167	0.00258843	0.0856557	0.89892	upstream_gene_variant	MODIFIER	IGFL1P2
	chr19:46280475	C	T	0.00532253	0.00215764	0.05386	0.97091	intergenic_region	MODIFIER	IGFL1P2-HIF3A
	chr19:46284379	T	C	0.00614776	0.00217556	0.219887	0.96293	intergenic_region	MODIFIER	IGFL1P2-HIF3A
	chr19:46302757	C	G	0.00959787	0.00645094	0.0864695	0.9694	upstream_gene_variant	MODIFIER	HIF3A
	chr19:46392360	AG	A	0.0068045	0.00570411	0.193483	0.99723	upstream_gene_variant	MODIFIER	AC007193.8
	chr19:46396673	G	A	0.004975	0.005595	0.211577	0.99936	downstream_gene_variant	MODIFIER	PPP5C
	chr19:46417705	C	T	0.0075127	0.00285443	0.162436	0.97249	upstream_gene_variant	MODIFIER	CCDC8
	chr19:46422847	G	A	0.00249228	0.00205843	0.219248	0.98733	downstream_gene_variant	MODIFIER	LLNLF-187D8.1
	chr19:46445400	TTTG	T	0.00774892	0.0027542	0.201367	0.99448	intergenic_region	MODIFIER	LLNLF-187D8.1-PNMAL1
	chr19:46450471	C	T	0.00770725	0.00265407	0.201155	0.99429	intergenic_region	MODIFIER	LLNLF-187D8.1-PNMAL1
	chr19:46464687	C	A	0.00741894	0.00210953	0.178974	0.96245	downstream_gene_variant	MODIFIER	PNMAL1
	chr19:46474061	A	G	0.00639384	0.0053429	0.107382	0.99112	upstream_gene_variant	MODIFIER	PNMAL1
	chr19:46504288	C	T	0.00814622	0.00333813	0.166043	0.97216	intron_variant	MODIFIER	PPP5D1
	chr19:46528960	G	A	0.00643214	0.00254594	0.175132	0.95755	upstream_gene_variant	MODIFIER	LLNLR-276E7.1
	chr19:46531527	G	C	0.00650616	0.0042344	0.126724	0.99031	upstream_gene_variant	MODIFIER	LLNLR-276E7.1
	chr19:46549185	A	T	0.00724041	0.00321878	0.153543	0.98395	intron_variant	MODIFIER	PPP5D1
	chr19:46583239	G	T	0.00642175	0.0029286	0.156838	0.98772	intron_variant	MODIFIER	PPP5D1
	chr19:46584862	A	G	0.00630951	0.00357875	0.156778	0.98798	intron_variant	MODIFIER	PPP5D1
	chr19:46591451	C	CT	0.00652169	0.00364931	0.156549	0.98706	upstream_gene_variant	MODIFIER	AC011551.3
	chr19:46593427	C	T	0.00668412	0.00303128	0.156935	0.98192	upstream_gene_variant	MODIFIER	AC011551.3
	chr19:46604050	G	A	0.00747815	0.00348335	0.158433	0.98171	upstream_gene_variant	MODIFIER	PPP5D1
	chr19:46610986	G	T	0.00647767	0.00410059	0.158181	0.98219	upstream_gene_variant	MODIFIER	CTB-12A17.3
	chr19:46610987	C	T	0.00647767	0.00410059	0.158181	0.98219	upstream_gene_variant	MODIFIER	CTB-12A17.3
	chr19:46615662	C	T	0.00814552	0.005132	0.148126	0.99034	upstream_gene_variant	MODIFIER	CTB-12A17.3
	chr19:46616400	C	T	0.00344609	0.00353117	0.106482	0.98255	downstream_gene_variant	MODIFIER	PTGIR
	chr19:46620275	AT	A	0.00525902	0.00205557	0.214544	0.98574	downstream_gene_variant	MODIFIER	PTGIR
	chr19:46620278	T	C	0.00523413	0.00216135	0.214096	0.98549	downstream_gene_variant	MODIFIER	PTGIR
	chr19:46668813	C	CT	0.00321455	0.00215537	0.0996982	0.97008	intron_variant	MODIFIER	DACT3-AS1
	chr19:46698972	A	G	0.00392964	0.00269933	0.0965509	0.97857	upstream_gene_variant	MODIFIER	PRKD2
	chr19:46710148	C	T	0.00382313	0.00272488	0.0966971	0.98098	upstream_gene_variant	MODIFIER	MIR320E
	chr19:46801409	A	C	0.00357206	0.00461198	0.154285	0.96478	intergenic_region	MODIFIER	AC008622.1-CTB-147N14.7
	chr19:46813126	C	T	0.00908174	0.00302127	0.096688	0.9706	downstream_gene_variant	MODIFIER	CTB-147N14.7
	chr19:46813712	G	A	0.00304646	0.00433901	0.146958	0.94037	downstream_gene_variant	MODIFIER	CTB-147N14.7
	chr19:46821205	G	A	0.00863249	0.00351922	0.0961498	0.97403	intergenic_region	MODIFIER	HNRNPMP2-CTB-147N14.4
	chr19:46823555	C	T	0.00287754	0.00230004	0.109836	0.96947	downstream_gene_variant	MODIFIER	CTB-147N14.4
	chr19:46837506	A	G	0.00539505	0.00272508	0.10435	0.88463	downstream_gene_variant	MODIFIER	AP2S1
	chr19:46838244	C	T	0.00462322	0.00246058	0.103123	0.88256	3_prime_UTR_variant	MODIFIER	AP2S1
	chr19:46872918	A	G	0.00202905	0.0022041	0.0836507	0.90198	intergenic_region	MODIFIER	AP2S1-ARHGAP35
	chr19:46885053	G	T	0.0078237	0.00222686	0.0989618	0.89482	intergenic_region	MODIFIER	AP2S1-ARHGAP35
	chr19:46896734	A	T	0.00339172	0.00309071	0.159985	0.90576	intergenic_region	MODIFIER	AP2S1-ARHGAP35
	chr19:46930249	G	T	0.00344462	0.00320065	0.156962	0.90398	intron_variant	MODIFIER	ARHGAP35
	chr19:46939027	GAA	G	0.00339318	0.00303039	0.158627	0.90344	intron_variant	MODIFIER	ARHGAP35
	chr19:46945965	G	A	0.00246147	0.00313875	0.0874333	0.92847	upstream_gene_variant	MODIFIER	CTD-2233K9.1
	chr19:47004187	G	A	0.00327071	0.00231112	0.0731346	0.89643	3_prime_UTR_variant	MODIFIER	ARHGAP35
	chr19:47014841	G	A	0.00327958	0.00215965	0.0715781	0.87482	upstream_gene_variant	MODIFIER	NPAS1
	chr19:47023751	G	A	0.00355801	0.00239262	0.0895569	0.90477	intron_variant	MODIFIER	NPAS1
	chr19:47079103	C	G	0.00330572	0.00284102	0.16524	0.98917	intron_variant	MODIFIER	ZC3H4
	chr19:47135685	G	A	0.00240554	0.00209101	0.0823101	0.93606	intron_variant	MODIFIER	SAE1
	chr19:47142324	T	C	0.00307023	0.00325745	0.105326	0.89722	intron_variant	MODIFIER	SAE1
	chr19:47174838	G	T	0.00302384	0.00327664	0.105641	0.895	downstream_gene_variant	MODIFIER	SAE1
	chr19:47180827	G	A	0.00352214	0.00871105	0.158591	0.97824	intron_variant	MODIFIER	SAE1
	chr19:47193219	G	A	0.00676298	0.00348013	0.185509	0.90327	intron_variant	MODIFIER	SAE1
	chr19:47197420	GT	G	0.00327804	0.00848876	0.159067	0.975	intron_variant	MODIFIER	SAE1
	chr19:47278400	A	C	0.00583205	0.00311758	0.115035	0.89487	downstream_gene_variant	MODIFIER	INAFM1
	chr19:47282767	T	C	0.00208343	0.00485496	0.092299	0.93306	intergenic_region	MODIFIER	INAFM1-C5AR1
	chr19:47306314	G	GA	0.00642945	0.00835659	0.249625	0.95775	upstream_gene_variant	MODIFIER	C5AR1
	chr19:47318354	C	T	0.00329718	0.00262423	0.0639674	0.92512	intron_variant	MODIFIER	C5AR1
	chr19:47357142	C	A	0.00343148	0.00618705	0.258875	0.99816	upstream_gene_variant	MODIFIER	DHX34
	chr19:47426429	C	T	0.00332529	0.00241267	0.106082	0.91173	downstream_gene_variant	MODIFIER	SLC8A2
	chr19:47473603	G	A	0.0027662	0.00367059	0.0647141	0.94797	upstream_gene_variant	MODIFIER	SLC8A2
	chr19:47478023	G	A	0.00536784	0.00870578	0.0551368	0.90048	upstream_gene_variant	MODIFIER	KPTN
	chr19:47489571	G	A	0.00390618	0.00637642	0.184655	0.99697	upstream_gene_variant	MODIFIER	RP11-43N16.4
	chr19:47537180	G	C	0.00902673	0.00729063	0.107128	0.96054	intron_variant	MODIFIER	ZNF541
	chr19:47544039	T	G	0.00907079	0.00732519	0.106769	0.96061	upstream_gene_variant	MODIFIER	ZNF541
	chr19:47607275	G	C	0.00376355	0.00629754	0.181502	0.97909	upstream_gene_variant	MODIFIER	GLTSCR1
	chr19:47611317	C	T	0.00900149	0.00709671	0.106524	0.96195	upstream_gene_variant	MODIFIER	CTD-3001H11.2
	chr19:47617509	G	A	0.00254766	0.00722182	0.0787149	0.93002	intron_variant	MODIFIER	GLTSCR1
	chr19:47626473	C	T	0.00353472	0.00755219	0.0564135	0.95245	upstream_gene_variant	MODIFIER	GLTSCR1-AS1
	chr19:47643501	C	T	0.00955236	0.00758486	0.274476	0.97042	intron_variant	MODIFIER	GLTSCR1
	chr19:47682220	G	A	0.00402564	0.00764633	0.0651701	0.9578	downstream_gene_variant	MODIFIER	GLTSCR1
	chr19:47685064	T	G	0.00401932	0.0077263	0.0647584	0.95396	intron_variant	MODIFIER	CTD-2571L23.8
	chr19:47700614	C	T	0.00228257	0.00777282	0.171395	0.94735	intron_variant	MODIFIER	CTD-2571L23.8
	chr19:47707546	CTG	C	0.0073998	0.00210192	0.107392	0.92314	downstream_gene_variant	MODIFIER	GLTSCR1
	chr19:47726147	C	T	0.00353183	0.00661692	0.0683527	0.98356	missense_variant	MODERATE	EHD2
	chr19:47743167	GC	G	0.00548513	0.00235072	0.14987	0.93207	upstream_gene_variant	MODIFIER	GLTSCR2
	chr19:47757488	C	T	0.00454914	0.00622992	0.0684487	0.97575	downstream_gene_variant	MODIFIER	GLTSCR2
	chr19:47760288	A	T	0.00441129	0.00621308	0.0688241	0.97305	downstream_gene_variant	MODIFIER	GLTSCR2
	chr19:47768862	C	T	0.00766788	0.00237219	0.0723861	0.99313	upstream_gene_variant	MODIFIER	GLTSCR2-AS1
	chr19:47789585	C	CT	0.00459127	0.007332	0.0703939	0.94264	downstream_gene_variant	MODIFIER	SEPW1
	chr19:47803341	T	C	0.00673235	0.00240498	0.0620562	0.80301	intron_variant	MODIFIER	TPRX1
	chr19:47816661	T	C	0.00355469	0.00328182	0.0735935	0.91443	upstream_gene_variant	MODIFIER	CRX
	chr19:47817275	G	C	0.00219447	0.00359558	0.171936	0.99525	upstream_gene_variant	MODIFIER	CRX
	chr19:47817280	A	G	0.00219447	0.00359558	0.171936	0.99525	upstream_gene_variant	MODIFIER	CRX
	chr19:47823458	G	C	0.00568348	0.00261438	0.0606375	0.80203	upstream_gene_variant	MODIFIER	TPRX1
	chr19:47895650	G	C	0.00309083	0.00283142	0.18641	0.95341	intergenic_region	MODIFIER	SULT2A1-BSPH1
	chr19:47898462	C	T	0.00881986	0.00442617	0.109103	0.846	intergenic_region	MODIFIER	SULT2A1-BSPH1
	*Estimates based on GAFA (Granot-Hershkovitz et. al., 2022).
	**R2 - imputation quality.
	Abbreviation: HCHS/SOL: Hispanic Community Health study/Study of Latinos.

## Sheet: Supplementary_table_2
	Supplementary Table 2: Enriched African variants (n=798) in the APOE gene region, chr19:42Mb-48Mb (GRCh38/hg18). Variant selection is based on allele frequency estimation in the HCHS/SOL population, with ≥5% frequency for Africans, and ≤1% frequency for Africans and Amerindians.
				Frequency*				SNPeff
	POS (hg38)	allele a	allele b	African	European	Amerindian	R2**	Annotation	Putative impact	Gene Name
	chr19:42150403	G	A	0.0626078	0.00294811	0.00566863	0.98552	upstream_gene_variant	MODIFIER	CTC-378H22.2
	chr19:42151834	C	T	0.0633333	0.00297717	0.00524769	0.98779	upstream_gene_variant	MODIFIER	CTC-378H22.2
	chr19:42211189	G	A	0.103803	0.00258977	0.00521651	0.98666	downstream_gene_variant	MODIFIER	DEDD2
	chr19:42221601	C	T	0.253923	0.0025513	0.00638072	0.98623	upstream_gene_variant	MODIFIER	DEDD2
	chr19:42249008	A	G	0.109479	0.00228481	0.00478007	0.98782	synonymous_variant	LOW	ERF
	chr19:42270037	C	A	0.103244	0.00242156	0.0047248	0.99	intron_variant	MODIFIER	CIC
	chr19:42285793	C	G	0.053867	0.00237494	0.00392335	0.99419	intron_variant	MODIFIER	CIC
	chr19:42300319	G	C	0.0507493	0.00255955	0.00352238	0.99805	upstream_gene_variant	MODIFIER	PRR19
	chr19:42320752	C	G	0.0502845	0.00259026	0.00352052	0.99778	upstream_gene_variant	MODIFIER	MEGF8
	chr19:42320926	G	A	0.0502845	0.00259026	0.00352052	0.99778	upstream_gene_variant	MODIFIER	MEGF8
	chr19:42321547	G	A	0.0509212	0.0025931	0.0040313	0.99449	3_prime_UTR_variant	MODIFIER	TMEM145
	chr19:42326085	A	T	0.0668799	0.00210539	0.00413544	0.99756	5_prime_UTR_variant	MODIFIER	MEGF8
	chr19:42327664	G	A	0.0679333	0.00205816	0.00409365	0.99733	downstream_gene_variant	MODIFIER	TMEM145
	chr19:42342567	A	G	0.0802547	0.00214512	0.0045015	0.99661	intron_variant	MODIFIER	MEGF8
	chr19:42374388	T	C	0.102465	0.00200556	0.0048585	0.99659	intron_variant	MODIFIER	MEGF8
	chr19:42378424	C	T	0.05755	0.00214816	0.00380753	0.99612	3_prime_UTR_variant	MODIFIER	MEGF8
	chr19:42387646	G	A	0.171323	0.00588223	0.0050525	0.99781	intron_variant	MODIFIER	CNFN
	chr19:42390136	C	A	0.170294	0.00582431	0.00508742	0.99753	intron_variant	MODIFIER	CNFN
	chr19:42393258	A	G	0.186159	0.00567845	0.00452394	0.9976	upstream_gene_variant	MODIFIER	CNFN
	chr19:42397944	C	T	0.0583124	0.00208983	0.00564586	0.99857	upstream_gene_variant	MODIFIER	LIPE-AS1
	chr19:42398879	C	G	0.0583156	0.00208992	0.0056481	0.99859	upstream_gene_variant	MODIFIER	LIPE-AS1
	chr19:42403667	G	A	0.123759	0.00233837	0.00454037	0.99836	downstream_gene_variant	MODIFIER	LIPE
	chr19:42403922	G	A	0.120365	0.00239133	0.00439736	0.99763	downstream_gene_variant	MODIFIER	LIPE
	chr19:42404606	C	T	0.126146	0.00233943	0.00552174	0.99833	downstream_gene_variant	MODIFIER	LIPE
	chr19:42405011	C	T	0.12663	0.00232503	0.0055047	0.99858	downstream_gene_variant	MODIFIER	LIPE
	chr19:42406771	A	G	0.237531	0.0045932	0.00720082	0.99874	upstream_gene_variant	MODIFIER	LIPE
	chr19:42406936	G	A	0.237122	0.00454358	0.00663034	0.9998	upstream_gene_variant	MODIFIER	LIPE
	chr19:42409427	T	C	0.150939	0.00282463	0.00591802	0.99818	upstream_gene_variant	MODIFIER	LIPE
	chr19:42409767	G	A	0.120302	0.00214907	0.00524296	0.9984	upstream_gene_variant	MODIFIER	LIPE
	chr19:42410457	G	A	0.115532	0.00207073	0.00535005	0.99881	synonymous_variant	LOW	LIPE
	chr19:42411458	T	C	0.126577	0.00232158	0.00550068	0.99844	upstream_gene_variant	MODIFIER	LIPE
	chr19:42411620	A	G	0.23744	0.00458738	0.00719349	0.99864	upstream_gene_variant	MODIFIER	LIPE
	chr19:42412689	C	T	0.127011	0.0023072	0.00548466	0.99842	upstream_gene_variant	MODIFIER	LIPE
	chr19:42412950	C	T	0.122195	0.00234094	0.00584424	0.99837	upstream_gene_variant	MODIFIER	LIPE
	chr19:42413394	G	A	0.151371	0.00232313	0.00482403	0.99768	upstream_gene_variant	MODIFIER	LIPE
	chr19:42413621	G	A	0.150623	0.00288186	0.00593556	0.99856	upstream_gene_variant	MODIFIER	LIPE
	chr19:42414096	C	G	0.238037	0.00454262	0.00717853	0.99863	upstream_gene_variant	MODIFIER	LIPE
	chr19:42414746	T	C	0.127011	0.0023072	0.00548466	0.99843	upstream_gene_variant	MODIFIER	LIPE
	chr19:42415241	A	G	0.125622	0.00234166	0.00554989	0.99839	upstream_gene_variant	MODIFIER	LIPE
	chr19:42415582	G	A	0.151218	0.00286193	0.00597952	0.9972	upstream_gene_variant	MODIFIER	LIPE
	chr19:42415743	G	A	0.127011	0.0023072	0.00548466	0.99842	upstream_gene_variant	MODIFIER	LIPE
	chr19:42415804	C	G	0.150629	0.0028844	0.00593475	0.9985	upstream_gene_variant	MODIFIER	LIPE
	chr19:42416821	T	C	0.125622	0.00234175	0.0055503	0.99841	upstream_gene_variant	MODIFIER	LIPE
	chr19:42417183	A	G	0.238058	0.00454234	0.00717938	0.99857	upstream_gene_variant	MODIFIER	LIPE
	chr19:42417223	T	A	0.127011	0.0023072	0.00548466	0.99843	upstream_gene_variant	MODIFIER	LIPE
	chr19:42417283	G	A	0.122195	0.00234094	0.00584424	0.99784	upstream_gene_variant	MODIFIER	LIPE
	chr19:42417426	AT	A	0.127248	0.00264775	0.00590613	0.994	upstream_gene_variant	MODIFIER	LIPE
	chr19:42417611	T	C	0.125616	0.00234189	0.00555042	0.99838	intron_variant	MODIFIER	LIPE
	chr19:42418385	T	C	0.181134	0.00252492	0.00685705	0.99814	intron_variant	MODIFIER	LIPE
	chr19:42418539	C	T	0.129836	0.00269522	0.00641952	0.9988	intron_variant	MODIFIER	LIPE
	chr19:42418779	A	G	0.245239	0.00503448	0.0077448	0.99831	upstream_gene_variant	MODIFIER	LIPE-AS1
	chr19:42418780	C	T	0.132117	0.00280114	0.00611605	0.99853	upstream_gene_variant	MODIFIER	LIPE-AS1
	chr19:42418800	T	C	0.24519	0.00504099	0.00777167	0.99826	upstream_gene_variant	MODIFIER	LIPE-AS1
	chr19:42419218	C	T	0.130219	0.00270535	0.00639253	0.99876	upstream_gene_variant	MODIFIER	LIPE-AS1
	chr19:42419235	A	G	0.24436	0.00505476	0.00779124	0.99845	upstream_gene_variant	MODIFIER	LIPE-AS1
	chr19:42419634	T	C	0.132116	0.00280609	0.00615596	0.99882	upstream_gene_variant	MODIFIER	LIPE-AS1
	chr19:42421186	G	A	0.244321	0.00506855	0.00776906	0.99847	upstream_gene_variant	MODIFIER	LIPE-AS1
	chr19:42421425	G	A	0.24385	0.0050926	0.0077697	0.99845	upstream_gene_variant	MODIFIER	LIPE-AS1
	chr19:42422344	G	A	0.18001	0.00248879	0.00731226	0.99748	upstream_gene_variant	MODIFIER	LIPE-AS1
	chr19:42423560	G	A	0.155595	0.0034217	0.0066444	0.99897	5_prime_UTR_variant	MODIFIER	LIPE
	chr19:42423564	C	G	0.132118	0.00280555	0.00616411	0.99875	5_prime_UTR_variant	MODIFIER	LIPE
	chr19:42423579	AG	A	0.15559	0.00342153	0.00664401	0.99892	5_prime_UTR_variant	MODIFIER	LIPE
	chr19:42424831	TC	T	0.130218	0.00269901	0.00639353	0.9989	upstream_gene_variant	MODIFIER	LIPE
	chr19:42425102	G	A	0.130218	0.002699	0.00639364	0.99891	upstream_gene_variant	MODIFIER	LIPE
	chr19:42425927	G	C	0.13209	0.00281312	0.00615892	0.99898	upstream_gene_variant	MODIFIER	LIPE
	chr19:42426500	C	T	0.132182	0.00279986	0.00620865	0.99989	missense_variant	MODERATE	LIPE
	chr19:42426621	A	T	0.132087	0.00280394	0.00615815	0.99893	missense_variant	MODERATE	LIPE
	chr19:42426852	A	G	0.244924	0.00499259	0.00779323	0.99821	missense_variant	MODERATE	LIPE
	chr19:42429850	A	G	0.270027	0.00406966	0.00942113	0.99828	upstream_gene_variant	MODIFIER	LIPE
	chr19:42431953	T	TC	0.269774	0.00411482	0.00934558	0.99816	upstream_gene_variant	MODIFIER	LIPE
	chr19:42432199	C	T	0.26998	0.00397889	0.00929839	0.99826	upstream_gene_variant	MODIFIER	LIPE
	chr19:42433489	GA	G	0.142252	0.00216058	0.00653882	0.99745	intron_variant	MODIFIER	CXCL17
	chr19:42434164	G	A	0.268078	0.00422282	0.00944318	0.99832	intron_variant	MODIFIER	CXCL17
	chr19:42435212	A	G	0.270633	0.00411049	0.00935222	0.9983	intron_variant	MODIFIER	CXCL17
	chr19:42436483	GTT	G	0.270106	0.00409394	0.00937662	0.99759	intron_variant	MODIFIER	CXCL17
	chr19:42437201	C	T	0.270623	0.00411483	0.00935412	0.99826	intron_variant	MODIFIER	CXCL17
	chr19:42437895	T	G	0.270628	0.00411175	0.00935144	0.99832	intron_variant	MODIFIER	CXCL17
	chr19:42438000	C	T	0.270631	0.00411121	0.00935075	0.99829	intron_variant	MODIFIER	CXCL17
	chr19:42438336	C	T	0.269312	0.00396123	0.00948182	0.99791	intron_variant	MODIFIER	CXCL17
	chr19:42440490	T	C	0.272733	0.00395394	0.0091412	0.99849	intron_variant	MODIFIER	CXCL17
	chr19:42440813	G	C	0.270091	0.00461941	0.0091095	0.99845	intron_variant	MODIFIER	CXCL17
	chr19:42440864	T	A	0.270554	0.00411386	0.00934432	0.99825	intron_variant	MODIFIER	CXCL17
	chr19:42442945	A	C	0.228554	0.00491241	0.00841849	0.999	5_prime_UTR_variant	MODIFIER	CXCL17
	chr19:42443260	A	G	0.228732	0.00491081	0.00845965	0.9999	upstream_gene_variant	MODIFIER	CXCL17
	chr19:42444421	G	A	0.168078	0.00255948	0.0071844	0.99884	upstream_gene_variant	MODIFIER	CXCL17
	chr19:42445244	T	A	0.268575	0.00418531	0.00944228	0.99904	upstream_gene_variant	MODIFIER	CXCL17
	chr19:42445501	C	T	0.228537	0.0049055	0.00835805	0.99865	upstream_gene_variant	MODIFIER	CXCL17
	chr19:42446150	A	C	0.270561	0.00411346	0.00937345	0.99896	upstream_gene_variant	MODIFIER	CXCL17
	chr19:42448094	G	A	0.268573	0.00419424	0.0094473	0.99891	intron_variant	MODIFIER	LIPE-AS1
	chr19:42448797	G	A	0.268571	0.00418531	0.00944198	0.99904	intron_variant	MODIFIER	LIPE-AS1
	chr19:42450703	G	A	0.140235	0.00215772	0.00596354	0.998	intron_variant	MODIFIER	LIPE-AS1
	chr19:42451783	A	G	0.406343	0.00288891	0.00813856	0.99759	intron_variant	MODIFIER	LIPE-AS1
	chr19:42451876	C	T	0.365123	0.00337356	0.00745848	0.99732	intron_variant	MODIFIER	LIPE-AS1
	chr19:42452379	G	A	0.406306	0.0029238	0.00814834	0.99729	intron_variant	MODIFIER	LIPE-AS1
	chr19:42453961	A	G	0.406489	0.00291379	0.00813162	0.99755	intron_variant	MODIFIER	LIPE-AS1
	chr19:42455621	AT	A	0.408188	0.00285429	0.0075303	0.99434	intron_variant	MODIFIER	LIPE-AS1
	chr19:42456020	A	G	0.36512	0.00337354	0.00745742	0.99733	upstream_gene_variant	MODIFIER	LIPE-AS1
	chr19:42458121	C	G	0.405671	0.00291589	0.00815609	0.99749	upstream_gene_variant	MODIFIER	LIPE-AS1
	chr19:42458430	G	A	0.365122	0.00337345	0.00745761	0.99733	upstream_gene_variant	MODIFIER	LIPE-AS1
	chr19:42459445	C	A	0.405225	0.00293292	0.00818031	0.99754	upstream_gene_variant	MODIFIER	LIPE-AS1
	chr19:42459720	C	T	0.142202	0.002163	0.00655997	0.99868	upstream_gene_variant	MODIFIER	LIPE-AS1
	chr19:42459900	T	G	0.405284	0.0029377	0.00818457	0.99761	upstream_gene_variant	MODIFIER	LIPE-AS1
	chr19:42460553	A	G	0.365722	0.00333613	0.00743609	0.99731	upstream_gene_variant	MODIFIER	LIPE-AS1
	chr19:42460901	C	T	0.407099	0.00287865	0.00810005	0.9975	intron_variant	MODIFIER	LIPE-AS1
	chr19:42461333	C	T	0.407066	0.00288476	0.00810878	0.99749	intron_variant	MODIFIER	LIPE-AS1
	chr19:42461857	C	T	0.365748	0.00333798	0.00744238	0.99717	intron_variant	MODIFIER	LIPE-AS1
	chr19:42462871	G	A	0.4047	0.00295727	0.00820564	0.99752	intron_variant	MODIFIER	LIPE-AS1
	chr19:42463164	T	C	0.36568	0.00332991	0.00745208	0.99797	intron_variant	MODIFIER	LIPE-AS1
	chr19:42464309	G	A	0.40562	0.00297869	0.00815143	0.99791	intron_variant	MODIFIER	LIPE-AS1
	chr19:42464439	C	T	0.405471	0.00281902	0.00831717	0.99796	intron_variant	MODIFIER	LIPE-AS1
	chr19:42464478	G	T	0.405674	0.00279069	0.00970265	0.99531	intron_variant	MODIFIER	LIPE-AS1
	chr19:42464626	G	A	0.154006	0.00255504	0.00758738	0.99855	intron_variant	MODIFIER	LIPE-AS1
	chr19:42464923	A	G	0.406972	0.00278848	0.00837634	0.99723	intron_variant	MODIFIER	LIPE-AS1
	chr19:42465356	T	A	0.405484	0.00281287	0.00825334	0.99821	intron_variant	MODIFIER	LIPE-AS1
	chr19:42465461	T	C	0.366575	0.0030436	0.0075515	0.99806	intron_variant	MODIFIER	LIPE-AS1
	chr19:42465654	T	G	0.142238	0.00216218	0.00656119	0.99847	intron_variant	MODIFIER	LIPE-AS1
	chr19:42465832	G	A	0.366598	0.0031619	0.00749494	0.99801	intron_variant	MODIFIER	LIPE-AS1
	chr19:42466013	G	A	0.405473	0.00280748	0.00825542	0.99816	intron_variant	MODIFIER	LIPE-AS1
	chr19:42466111	T	C	0.154007	0.00255524	0.00758712	0.99856	intron_variant	MODIFIER	LIPE-AS1
	chr19:42466229	C	G	0.405239	0.00281381	0.00814704	0.99817	intron_variant	MODIFIER	LIPE-AS1
	chr19:42467170	C	T	0.40687	0.00277402	0.00820074	0.99819	intron_variant	MODIFIER	LIPE-AS1
	chr19:42468838	C	T	0.366664	0.0031578	0.0074908	0.99799	upstream_gene_variant	MODIFIER	RNU4-60P
	chr19:42473614	G	A	0.404065	0.00342528	0.00795796	0.99795	downstream_gene_variant	MODIFIER	RNU4-60P
	chr19:42473766	A	G	0.406534	0.00276951	0.00820396	0.99821	downstream_gene_variant	MODIFIER	RNU4-60P
	chr19:42474065	A	T	0.405481	0.00280469	0.00825326	0.99816	downstream_gene_variant	MODIFIER	RNU4-60P
	chr19:42474517	A	G	0.405482	0.00281257	0.00825273	0.9982	downstream_gene_variant	MODIFIER	RNU4-60P
	chr19:42476877	T	C	0.405304	0.00294053	0.00834384	0.99817	downstream_gene_variant	MODIFIER	RNU4-60P
	chr19:42480528	T	C	0.405289	0.00279087	0.00819349	0.99821	downstream_gene_variant	MODIFIER	CTB-50E14.5
	chr19:42480937	T	C	0.406537	0.00276949	0.00820428	0.99822	downstream_gene_variant	MODIFIER	CTB-50E14.5
	chr19:42482337	G	A	0.407049	0.00277516	0.00816534	0.99806	downstream_gene_variant	MODIFIER	CTB-50E14.5
	chr19:42484819	C	T	0.154794	0.00258874	0.00754738	0.99777	downstream_gene_variant	MODIFIER	CTB-50E14.5
	chr19:42489223	G	GGAGAAATGAGGTAGA	0.404477	0.00262037	0.00807372	0.9935	upstream_gene_variant	MODIFIER	CTB-50E14.5
	chr19:42490225	C	T	0.406778	0.00279989	0.00825817	0.99742	upstream_gene_variant	MODIFIER	CTB-50E14.5
	chr19:42491484	T	G	0.168171	0.00255442	0.00721748	0.99813	intron_variant	MODIFIER	LIPE-AS1
	chr19:42495290	T	TATGTAATTTGTTACA	0.402506	0.00290458	0.00830532	0.99639	intron_variant	MODIFIER	LIPE-AS1
	chr19:42497315	G	T	0.359631	0.00309047	0.00734926	0.99783	intron_variant	MODIFIER	LIPE-AS1
	chr19:42500113	C	T	0.229131	0.00459949	0.00860746	0.99779	intron_variant	MODIFIER	LIPE-AS1
	chr19:42501211	C	T	0.407402	0.0027654	0.0082792	0.99773	intron_variant	MODIFIER	LIPE-AS1
	chr19:42501705	G	A	0.142278	0.00215793	0.00659673	0.998	intron_variant	MODIFIER	LIPE-AS1
	chr19:42502088	A	T	0.366645	0.00316523	0.00755152	0.99828	intron_variant	MODIFIER	LIPE-AS1
	chr19:42502774	A	G	0.406807	0.00279122	0.00825346	0.99843	downstream_gene_variant	MODIFIER	CEACAM1
	chr19:42504431	C	T	0.366664	0.00316791	0.00759295	0.99839	downstream_gene_variant	MODIFIER	CEACAM1
	chr19:42504967	G	A	0.406584	0.00277236	0.00830207	0.9985	downstream_gene_variant	MODIFIER	CEACAM1
	chr19:42505411	T	C	0.366662	0.00316816	0.00759336	0.99838	downstream_gene_variant	MODIFIER	CEACAM1
	chr19:42505691	C	G	0.405531	0.00281308	0.00835658	0.99852	downstream_gene_variant	MODIFIER	CEACAM1
	chr19:42509720	G	A	0.405544	0.00281414	0.00835681	0.99848	downstream_gene_variant	MODIFIER	CEACAM1
	chr19:42511684	G	T	0.407876	0.00276158	0.0083952	0.99982	upstream_gene_variant	MODIFIER	CEACAM1
	chr19:42513004	C	T	0.40788	0.0027512	0.00825264	0.99857	upstream_gene_variant	MODIFIER	CEACAM1
	chr19:42513511	C	T	0.40723	0.00271587	0.00827748	0.99836	upstream_gene_variant	MODIFIER	CEACAM1
	chr19:42514174	T	C	0.40733	0.00274492	0.00826084	0.99791	upstream_gene_variant	MODIFIER	CEACAM1
	chr19:42514805	G	A	0.407878	0.00275104	0.00825303	0.99855	upstream_gene_variant	MODIFIER	CEACAM1
	chr19:42515598	C	T	0.406007	0.00280661	0.00838147	0.99824	upstream_gene_variant	MODIFIER	CEACAM1
	chr19:42515664	GA	G	0.352548	0.00316913	0.00796337	0.99746	upstream_gene_variant	MODIFIER	CEACAM1
	chr19:42515711	G	T	0.407925	0.00275192	0.0082637	0.99847	upstream_gene_variant	MODIFIER	CEACAM1
	chr19:42515753	A	G	0.406015	0.00279925	0.00832921	0.99854	upstream_gene_variant	MODIFIER	CEACAM1
	chr19:42519771	A	G	0.410441	0.00269484	0.00823935	0.99854	upstream_gene_variant	MODIFIER	CEACAM1
	chr19:42523036	G	C	0.410281	0.00250677	0.00817615	0.9979	upstream_gene_variant	MODIFIER	CEACAM1
	chr19:42524120	A	G	0.408321	0.00258174	0.00834759	0.99803	upstream_gene_variant	MODIFIER	CEACAM1
	chr19:42524733	C	G	0.365896	0.00300072	0.00766422	0.99799	downstream_gene_variant	MODIFIER	CEACAM1
	chr19:42525408	A	G	0.108239	0.00367056	0.00508606	0.98678	downstream_gene_variant	MODIFIER	CEACAM1
	chr19:42526207	C	T	0.406743	0.00261733	0.00824502	0.99813	downstream_gene_variant	MODIFIER	LIPE-AS1
	chr19:42527362	G	T	0.407162	0.00260368	0.00830066	0.99804	missense_variant	MODERATE	CEACAM1
	chr19:42528714	C	T	0.407062	0.00260913	0.00830611	0.99813	upstream_gene_variant	MODIFIER	CEACAM1
	chr19:42529099	A	G	0.408916	0.00256711	0.00823425	0.99814	upstream_gene_variant	MODIFIER	CEACAM1
	chr19:42530177	A	G	0.408904	0.00256599	0.00822915	0.99812	upstream_gene_variant	MODIFIER	CEACAM1
	chr19:42536701	A	C	0.409045	0.00255966	0.00822253	0.99796	intron_variant	MODIFIER	LIPE-AS1
	chr19:42536966	G	A	0.40523	0.00279015	0.00842561	0.99696	intron_variant	MODIFIER	LIPE-AS1
	chr19:42537045	CAACTT	C	0.40822	0.00258638	0.00835214	0.99808	intron_variant	MODIFIER	LIPE-AS1
	chr19:42538670	G	T	0.407155	0.00260482	0.00830033	0.99796	intron_variant	MODIFIER	LIPE-AS1
	chr19:42541911	G	C	0.409664	0.00256053	0.00830095	0.99801	intron_variant	MODIFIER	LIPE-AS1
	chr19:42542270	A	T	0.410165	0.00281291	0.0086902	0.99633	intron_variant	MODIFIER	LIPE-AS1
	chr19:42542807	C	T	0.407358	0.00277926	0.00825011	0.99798	intron_variant	MODIFIER	LIPE-AS1
	chr19:42543020	G	C	0.407353	0.00277922	0.00824997	0.99795	intron_variant	MODIFIER	LIPE-AS1
	chr19:42543192	T	G	0.408529	0.00275504	0.00829848	0.99797	intron_variant	MODIFIER	LIPE-AS1
	chr19:42543235	G	C	0.409225	0.0027314	0.0081741	0.99801	intron_variant	MODIFIER	LIPE-AS1
	chr19:42543479	G	A	0.409436	0.002722	0.00816459	0.99794	intron_variant	MODIFIER	LIPE-AS1
	chr19:42544864	G	T	0.16808	0.00262497	0.00724582	0.99691	intron_variant	MODIFIER	LIPE-AS1
	chr19:42544866	GGGGGC	G	0.168345	0.00232781	0.00688649	0.99306	intron_variant	MODIFIER	LIPE-AS1
	chr19:42546780	G	A	0.407488	0.00279021	0.00817268	0.99815	intron_variant	MODIFIER	LIPE-AS1
	chr19:42547155	A	G	0.407511	0.00279206	0.00817427	0.99801	intron_variant	MODIFIER	LIPE-AS1
	chr19:42548487	C	T	0.409214	0.00272925	0.00811088	0.99826	intron_variant	MODIFIER	LIPE-AS1
	chr19:42548958	T	G	0.407508	0.00279004	0.00817068	0.99818	intron_variant	MODIFIER	LIPE-AS1
	chr19:42549143	C	T	0.409358	0.00275268	0.00884839	0.99742	intron_variant	MODIFIER	LIPE-AS1
	chr19:42550352	G	T	0.407435	0.00279165	0.00816498	0.99844	intron_variant	MODIFIER	LIPE-AS1
	chr19:42551882	A	G	0.411543	0.00280791	0.00841358	0.99801	intron_variant	MODIFIER	LIPE-AS1
	chr19:42552307	C	A	0.408734	0.00283755	0.00807595	0.99829	intron_variant	MODIFIER	LIPE-AS1
	chr19:42553081	T	C	0.405471	0.00257248	0.00816827	0.99821	intron_variant	MODIFIER	LIPE-AS1
	chr19:42553090	G	T	0.405474	0.00257239	0.00816864	0.99821	intron_variant	MODIFIER	LIPE-AS1
	chr19:42554405	C	G	0.409323	0.00282729	0.00804555	0.99848	intron_variant	MODIFIER	LIPE-AS1
	chr19:42556334	G	C	0.408665	0.00282334	0.00806725	0.99823	downstream_gene_variant	MODIFIER	CEACAMP2
	chr19:42556899	C	T	0.366998	0.00298423	0.00754722	0.99833	downstream_gene_variant	MODIFIER	CEACAMP2
	chr19:42557320	C	T	0.408624	0.00263982	0.00812177	0.99819	downstream_gene_variant	MODIFIER	CEACAMP2
	chr19:42559840	G	T	0.37133	0.00292861	0.00734663	0.9979	downstream_gene_variant	MODIFIER	CEACAMP2
	chr19:42561244	C	T	0.370332	0.0029656	0.00740629	0.99787	upstream_gene_variant	MODIFIER	CEACAM1
	chr19:42562396	T	A	0.370884	0.00299395	0.00746948	0.99781	upstream_gene_variant	MODIFIER	CEACAM1
	chr19:42562412	T	A	0.370884	0.00299423	0.00746919	0.99781	upstream_gene_variant	MODIFIER	CEACAM1
	chr19:42563091	TTAAC	T	0.370978	0.00298141	0.00746641	0.99782	upstream_gene_variant	MODIFIER	CEACAM1
	chr19:42563905	T	C	0.168524	0.00230127	0.0071469	0.9973	upstream_gene_variant	MODIFIER	CEACAM1
	chr19:42564362	G	A	0.371317	0.00288329	0.00750157	0.9978	upstream_gene_variant	MODIFIER	CEACAM1
	chr19:42566006	C	T	0.141434	0.00353655	0.00754552	0.99466	upstream_gene_variant	MODIFIER	CEACAM1
	chr19:42567075	G	T	0.369901	0.00303289	0.00751286	0.9978	intron_variant	MODIFIER	LIPE-AS1
	chr19:42568316	G	C	0.370232	0.00303728	0.00749929	0.99802	intron_variant	MODIFIER	LIPE-AS1
	chr19:42569275	A	G	0.357622	0.00271003	0.00663097	0.99815	intron_variant	MODIFIER	LIPE-AS1
	chr19:42572342	G	A	0.35324	0.00272403	0.00663746	0.99828	intron_variant	MODIFIER	LIPE-AS1
	chr19:42572616	G	C	0.154556	0.00201651	0.00623674	0.99835	intron_variant	MODIFIER	LIPE-AS1
	chr19:42574203	C	T	0.355772	0.00274514	0.00650611	0.99841	intron_variant	MODIFIER	LIPE-AS1
	chr19:42574235	T	TA	0.217042	0.00390836	0.0078136	0.99715	intron_variant	MODIFIER	LIPE-AS1
	chr19:42575306	T	C	0.355771	0.00274531	0.00650604	0.99842	downstream_gene_variant	MODIFIER	CEACAM8
	chr19:42576968	A	G	0.355763	0.00275046	0.00651481	0.99823	downstream_gene_variant	MODIFIER	CEACAM8
	chr19:42578490	G	T	0.217729	0.00388348	0.00779494	0.99784	downstream_gene_variant	MODIFIER	CEACAM8
	chr19:42579019	A	G	0.35543	0.00273719	0.00651924	0.99844	downstream_gene_variant	MODIFIER	CEACAM8
	chr19:42580617	C	T	0.217726	0.00388568	0.00779403	0.99786	3_prime_UTR_variant	MODIFIER	CEACAM8
	chr19:42583276	A	C	0.217702	0.003887	0.00779447	0.99789	missense_variant	MODERATE	CEACAM8
	chr19:42584197	AC	A	0.216767	0.00387725	0.00781739	0.99622	sequence_feature	LOW	CEACAM8
	chr19:42584278	C	T	0.217705	0.00388687	0.00779569	0.9979	sequence_feature	LOW	CEACAM8
	chr19:42585899	A	T	0.217691	0.00388746	0.00779721	0.99792	sequence_feature	LOW	CEACAM8
	chr19:42586101	A	T	0.355266	0.00274592	0.00653113	0.99851	sequence_feature	LOW	CEACAM8
	chr19:42587191	C	T	0.217691	0.0038876	0.00779757	0.99793	sequence_feature	LOW	CEACAM8
	chr19:42588353	C	T	0.35406	0.00284106	0.00665405	0.99976	sequence_feature	LOW	CEACAM8
	chr19:42588623	G	A	0.215001	0.00360825	0.00811105	0.99727	sequence_feature	LOW	CEACAM8
	chr19:42589566	C	T	0.212075	0.00356165	0.00816749	0.99758	synonymous_variant	LOW	CEACAM8
	chr19:42591628	G	A	0.212345	0.00355709	0.00831528	0.99744	intron_variant	MODIFIER	CEACAM8
	chr19:42592314	GAAAT	G	0.212287	0.00354186	0.00815985	0.99793	intron_variant	MODIFIER	CEACAM8
	chr19:42593282	C	G	0.354134	0.00276604	0.00653641	0.9986	intron_variant	MODIFIER	CEACAM8
	chr19:42594440	T	C	0.212286	0.00354186	0.00815961	0.99793	intron_variant	MODIFIER	CEACAM8
	chr19:42594779	C	A	0.212263	0.00354108	0.00815831	0.99784	missense_variant	MODERATE	CEACAM8
	chr19:42597500	G	A	0.212346	0.00353415	0.00826618	0.99736	upstream_gene_variant	MODIFIER	CEACAM8
	chr19:42597838	A	G	0.212287	0.00354186	0.00815985	0.99793	upstream_gene_variant	MODIFIER	CEACAM8
	chr19:42599926	G	GAC	0.338321	0.00297439	0.00580707	0.99746	upstream_gene_variant	MODIFIER	CEACAM8
	chr19:42609957	T	G	0.106083	0.00259388	0.00484286	0.97902	intron_variant	MODIFIER	LIPE-AS1
	chr19:42615166	G	A	0.106066	0.00260238	0.0048441	0.97882	intron_variant	MODIFIER	LIPE-AS1
	chr19:42659723	C	T	0.120805	0.00894417	0.00756981	0.94761	intron_variant	MODIFIER	CEACAMP5
	chr19:42667136	C	T	0.130952	0.00201926	0.00630096	0.98568	upstream_gene_variant	MODIFIER	RPS10P28
	chr19:42667865	G	C	0.128891	0.00209904	0.00603879	0.9874	upstream_gene_variant	MODIFIER	RPS10P28
	chr19:42667866	T	C	0.12889	0.00209907	0.00603885	0.9874	upstream_gene_variant	MODIFIER	RPS10P28
	chr19:42676819	C	T	0.0982781	0.00845807	0.00528142	0.95482	intergenic_region	MODIFIER	RPS10P28-PSG3
	chr19:42681285	C	T	0.0969057	0.00867773	0.00581584	0.95073	intergenic_region	MODIFIER	RPS10P28-PSG3
	chr19:42685095	C	T	0.0982761	0.0084591	0.00528328	0.95485	intergenic_region	MODIFIER	RPS10P28-PSG3
	chr19:42686340	T	C	0.0831343	0.00228553	0.00529178	0.97964	intergenic_region	MODIFIER	RPS10P28-PSG3
	chr19:42692272	A	G	0.0977296	0.00851072	0.00516581	0.95554	intergenic_region	MODIFIER	RPS10P28-PSG3
	chr19:42724140	G	A	0.167529	0.00639386	0.00771809	0.95568	intron_variant	MODIFIER	PSG3
	chr19:42728829	AG	A	0.0713538	0.00209958	0.00478662	0.97301	downstream_gene_variant	MODIFIER	PSG3
	chr19:42734384	G	T	0.0803006	0.00951274	0.0050944	0.94568	intron_variant	MODIFIER	PSG3
	chr19:42737772	T	G	0.0977035	0.00205262	0.00554214	0.97223	intron_variant	MODIFIER	PSG3
	chr19:42746295	A	C	0.120274	0.00230987	0.00944799	0.97051	intergenic_region	MODIFIER	PSG3-PSG8
	chr19:42755012	A	C	0.124237	0.0023424	0.00741203	0.97537	missense_variant	MODERATE	PSG8
	chr19:42763273	G	C	0.119152	0.0021903	0.0058062	0.97105	upstream_gene_variant	MODIFIER	PSG8
	chr19:42763340	A	G	0.117606	0.00221686	0.00569411	0.97054	upstream_gene_variant	MODIFIER	PSG8
	chr19:42764090	C	T	0.212673	0.00874691	0.00373835	0.96859	missense_variant	MODERATE	PSG8
	chr19:42764306	C	T	0.119749	0.00224663	0.00613983	0.9698	intron_variant	MODIFIER	PSG8
	chr19:42764698	G	C	0.116112	0.00231699	0.00519184	0.96812	intron_variant	MODIFIER	PSG8
	chr19:42765404	A	C	0.119126	0.00225504	0.00599226	0.96921	intron_variant	MODIFIER	PSG8
	chr19:42765801	G	T	0.118858	0.00222116	0.00598305	0.96929	upstream_gene_variant	MODIFIER	PSG8
	chr19:42767089	C	T	0.116446	0.00303661	0.00614598	0.96768	upstream_gene_variant	MODIFIER	PSG8
	chr19:42767284	G	A	0.118095	0.00235356	0.00615518	0.96861	upstream_gene_variant	MODIFIER	PSG8
	chr19:42768133	T	A	0.0748768	0.00887828	0.00596384	0.94583	upstream_gene_variant	MODIFIER	PSG8
	chr19:42771919	G	T	0.0751183	0.00889217	0.00592413	0.94606	intron_variant	MODIFIER	PSG8
	chr19:42775047	G	GC	0.0749687	0.00893578	0.00584931	0.94541	intron_variant	MODIFIER	PSG8
	chr19:42776656	G	T	0.0747548	0.00893925	0.00587423	0.9448	downstream_gene_variant	MODIFIER	CEACAMP6
	chr19:42777196	C	T	0.11538	0.00427958	0.00760926	0.95643	downstream_gene_variant	MODIFIER	CEACAMP6
	chr19:42782635	A	G	0.104448	0.00828073	0.00544663	0.94597	intron_variant	MODIFIER	PSG8
	chr19:42785589	TG	T	0.0636915	0.00858635	0.00385865	0.93167	intron_variant	MODIFIER	PSG8
	chr19:42785953	T	A	0.103632	0.00817221	0.00554543	0.94515	intron_variant	MODIFIER	PSG8
	chr19:42786115	C	G	0.103991	0.00831298	0.00540711	0.94534	intron_variant	MODIFIER	PSG8
	chr19:42786794	G	A	0.103992	0.00831438	0.00540897	0.94528	upstream_gene_variant	MODIFIER	CEACAMP6
	chr19:42787797	T	C	0.246781	0.00814803	0.00464766	0.96656	upstream_gene_variant	MODIFIER	CEACAMP6
	chr19:42788990	G	C	0.09567	0.00982983	0.00520063	0.94104	upstream_gene_variant	MODIFIER	CEACAMP6
	chr19:42790173	C	A	0.0952389	0.0098115	0.00509749	0.94068	upstream_gene_variant	MODIFIER	CEACAMP6
	chr19:42797923	C	T	0.103043	0.00948211	0.00675218	0.94507	intron_variant	MODIFIER	PSG8
	chr19:42805446	T	A	0.0744423	0.009889	0.0060442	0.94244	intron_variant	MODIFIER	PSG8
	chr19:42806154	A	G	0.38096	0.00923927	0.00753836	0.95495	intron_variant	MODIFIER	PSG8
	chr19:42807328	C	G	0.29649	0.00996373	0.0091034	0.95411	intron_variant	MODIFIER	PSG8
	chr19:42811579	T	C	0.297188	0.00975899	0.00918227	0.95406	intron_variant	MODIFIER	PSG8
	chr19:42812521	C	G	0.131252	0.00358723	0.00358903	0.92616	intron_variant	MODIFIER	PSG8
	chr19:42916334	G	C	0.113354	0.0021218	0.00401152	0.92094	missense_variant	MODERATE	PSG6
	chr19:42916336	C	G	0.113275	0.00203259	0.00379046	0.92183	start_lost	HIGH	PSG6
	chr19:42916396	A	G	0.11258	0.00212102	0.00404426	0.92336	synonymous_variant	LOW	PSG6
	chr19:42918240	C	T	0.113379	0.00217448	0.00418009	0.92174	upstream_gene_variant	MODIFIER	PSG6
	chr19:42918362	G	C	0.112977	0.00220521	0.00426126	0.92113	upstream_gene_variant	MODIFIER	PSG6
	chr19:42918559	G	A	0.113025	0.00220658	0.00427817	0.92071	5_prime_UTR_premature_start_codon_gain_variant	LOW	PSG6
	chr19:42918648	C	A	0.112933	0.0022151	0.00416293	0.92165	5_prime_UTR_variant	MODIFIER	PSG6
	chr19:42918650	C	G	0.112932	0.00221541	0.0041688	0.92162	5_prime_UTR_variant	MODIFIER	PSG6
	chr19:42918836	C	T	0.112671	0.0021142	0.00410479	0.92193	5_prime_UTR_variant	MODIFIER	PSG6
	chr19:42919544	A	C	0.0686116	0.0065179	0.00639391	0.89381	5_prime_UTR_variant	MODIFIER	PSG6
	chr19:42919714	A	C	0.0712608	0.00292265	0.00397119	0.91183	upstream_gene_variant	MODIFIER	PSG6
	chr19:42927558	T	G	0.106972	0.00267868	0.00441883	0.91674	downstream_gene_variant	MODIFIER	PSG7
	chr19:42933160	C	G	0.111138	0.00250639	0.00602976	0.91344	downstream_gene_variant	MODIFIER	PSG7
	chr19:42953223	T	A	0.114085	0.00261662	0.00455873	0.92713	upstream_gene_variant	MODIFIER	CEACAMP7
	chr19:42953620	C	T	0.11482	0.00263165	0.00472079	0.92507	upstream_gene_variant	MODIFIER	CEACAMP7
	chr19:42954028	A	G	0.114851	0.00259782	0.00471374	0.92565	upstream_gene_variant	MODIFIER	CEACAMP7
	chr19:42954545	C	A	0.114841	0.00262144	0.00474225	0.9254	upstream_gene_variant	MODIFIER	CEACAMP7
	chr19:42955158	G	C	0.114896	0.00258685	0.00471126	0.92558	upstream_gene_variant	MODIFIER	CEACAMP7
	chr19:42958455	C	A	0.115175	0.00256892	0.00469558	0.92685	intergenic_region	MODIFIER	CEACAMP7-CTC-490G23.6
	chr19:42959380	T	C	0.115174	0.0025704	0.00469304	0.92684	intergenic_region	MODIFIER	CEACAMP7-CTC-490G23.6
	chr19:42959992	T	C	0.114904	0.0026425	0.00478508	0.92611	intergenic_region	MODIFIER	CEACAMP7-CTC-490G23.6
	chr19:42960118	T	G	0.115797	0.00263272	0.00461522	0.92525	intergenic_region	MODIFIER	CEACAMP7-CTC-490G23.6
	chr19:42960255	C	T	0.115081	0.00268766	0.00464133	0.92741	intergenic_region	MODIFIER	CEACAMP7-CTC-490G23.6
	chr19:42960284	C	G	0.115107	0.00268377	0.00462323	0.9274	intergenic_region	MODIFIER	CEACAMP7-CTC-490G23.6
	chr19:42960949	GT	G	0.114393	0.00282744	0.00484621	0.9267	intergenic_region	MODIFIER	CEACAMP7-CTC-490G23.6
	chr19:42963715	C	G	0.128833	0.00385022	0.00422449	0.92601	intergenic_region	MODIFIER	CEACAMP7-CTC-490G23.6
	chr19:42967529	T	C	0.124228	0.00441493	0.00441499	0.9245	intergenic_region	MODIFIER	CEACAMP7-CTC-490G23.6
	chr19:42967683	T	G	0.11493	0.00264762	0.0047135	0.92542	intergenic_region	MODIFIER	CEACAMP7-CTC-490G23.6
	chr19:42967757	A	C	0.0844482	0.00234628	0.00461532	0.91755	intergenic_region	MODIFIER	CEACAMP7-CTC-490G23.6
	chr19:42969396	G	A	0.123202	0.00369621	0.00575137	0.92885	intergenic_region	MODIFIER	CEACAMP7-CTC-490G23.6
	chr19:42980713	C	T	0.0605437	0.00280311	0.00460862	0.92574	intron_variant	MODIFIER	CTC-490G23.6
	chr19:42984517	A	T	0.101501	0.00208959	0.00554959	0.93134	intron_variant	MODIFIER	CTC-490G23.6
	chr19:42989118	G	T	0.105356	0.00224089	0.00589083	0.93266	intron_variant	MODIFIER	CTC-490G23.6
	chr19:42989472	G	C	0.0570491	0.00252124	0.00404959	0.92605	intron_variant	MODIFIER	CTC-490G23.6
	chr19:42990750	A	G	0.0543278	0.0026927	0.00419155	0.92585	intron_variant	MODIFIER	CTC-490G23.6
	chr19:42994718	A	G	0.0546849	0.00266266	0.00414522	0.92122	intron_variant	MODIFIER	CTC-490G23.6
	chr19:42995105	A	C	0.0576161	0.00254772	0.00399499	0.92262	intron_variant	MODIFIER	CTC-490G23.6
	chr19:42997409	T	C	0.054423	0.0026687	0.00413402	0.92332	intron_variant	MODIFIER	CTC-490G23.6
	chr19:42997661	G	T	0.0576025	0.00254946	0.00399602	0.92278	intron_variant	MODIFIER	CTC-490G23.6
	chr19:43003059	A	C	0.0581335	0.00250265	0.00397826	0.9233	downstream_gene_variant	MODIFIER	PSG11
	chr19:43010562	G	A	0.106028	0.00215109	0.00556267	0.93168	downstream_gene_variant	MODIFIER	PSG11
	chr19:43011947	A	C	0.119424	0.00999785	0.00539837	0.90627	upstream_gene_variant	MODIFIER	PSG11
	chr19:43012863	G	C	0.0967974	0.0073295	0.00764741	0.91115	upstream_gene_variant	MODIFIER	PSG11
	chr19:43013511	C	T	0.106917	0.00205658	0.0055159	0.93157	upstream_gene_variant	MODIFIER	PSG11
	chr19:43014869	G	A	0.0651829	0.00277578	0.00443561	0.92286	upstream_gene_variant	MODIFIER	PSG11
	chr19:43014996	G	A	0.0549732	0.00270248	0.00416648	0.91832	upstream_gene_variant	MODIFIER	PSG11
	chr19:43015870	G	C	0.0640575	0.00286998	0.00442353	0.92214	synonymous_variant	LOW	PSG11
	chr19:43016294	A	G	0.1079	0.00202676	0.00557351	0.93233	upstream_gene_variant	MODIFIER	PSG11
	chr19:43016920	T	A	0.0664837	0.00264104	0.00444347	0.92387	upstream_gene_variant	MODIFIER	PSG11
	chr19:43017444	G	A	0.0548034	0.00272627	0.00413829	0.91753	upstream_gene_variant	MODIFIER	PSG11
	chr19:43018383	A	C	0.05968	0.00242617	0.00400555	0.91944	upstream_gene_variant	MODIFIER	PSG11
	chr19:43021771	G	T	0.0545112	0.00279147	0.00408574	0.91775	upstream_gene_variant	MODIFIER	PSG11
	chr19:43022499	T	C	0.054561	0.00279384	0.00407818	0.91809	upstream_gene_variant	MODIFIER	PSG11
	chr19:43026340	C	T	0.0541951	0.00278776	0.00404422	0.91972	synonymous_variant	LOW	PSG11
	chr19:43027627	T	A	0.113136	0.00238943	0.00667307	0.92854	upstream_gene_variant	MODIFIER	PSG11
	chr19:43027672	A	G	0.116705	0.00226884	0.00658513	0.92932	upstream_gene_variant	MODIFIER	PSG11
	chr19:43027761	T	G	0.136297	0.004079	0.00947543	0.91304	upstream_gene_variant	MODIFIER	PSG11
	chr19:43030370	C	A	0.0597275	0.0024978	0.0040808	0.91956	upstream_gene_variant	MODIFIER	PSG11
	chr19:43031490	AAGAG	A	0.0538398	0.0028454	0.00450686	0.91733	upstream_gene_variant	MODIFIER	PSG11
	chr19:43031940	G	A	0.117193	0.00225632	0.00667281	0.9285	downstream_gene_variant	MODIFIER	CEACAMP8
	chr19:43032324	TGAAA	T	0.119902	0.00213184	0.0066999	0.9274	downstream_gene_variant	MODIFIER	CEACAMP8
	chr19:43034566	G	A	0.117262	0.00222671	0.00714532	0.92716	downstream_gene_variant	MODIFIER	CEACAMP8
	chr19:43035576	C	A	0.115932	0.00216972	0.00670756	0.93061	downstream_gene_variant	MODIFIER	CEACAMP8
	chr19:43036065	T	C	0.118292	0.00209416	0.00668743	0.92713	intron_variant	MODIFIER	CTC-490G23.6
	chr19:43036306	G	A	0.116009	0.00211322	0.00636463	0.93096	intron_variant	MODIFIER	CTC-490G23.6
	chr19:43036552	T	C	0.0661031	0.00254681	0.00443822	0.92206	intron_variant	MODIFIER	CTC-490G23.6
	chr19:43038878	C	A	0.0548836	0.00269705	0.00403892	0.91846	intron_variant	MODIFIER	CTC-490G23.6
	chr19:43039445	A	G	0.116901	0.00200492	0.00661326	0.92958	intron_variant	MODIFIER	CTC-490G23.6
	chr19:43040979	T	C	0.0685016	0.00302134	0.00459842	0.92305	intron_variant	MODIFIER	CTC-490G23.6
	chr19:43041251	C	T	0.0959326	0.00280255	0.00520192	0.92747	upstream_gene_variant	MODIFIER	CEACAMP8
	chr19:43041252	A	G	0.0959334	0.00280575	0.00520723	0.92762	upstream_gene_variant	MODIFIER	CEACAMP8
	chr19:43041448	C	T	0.117139	0.00224681	0.00664828	0.92946	upstream_gene_variant	MODIFIER	CEACAMP8
	chr19:43041810	C	G	0.117233	0.00224492	0.00664054	0.92909	upstream_gene_variant	MODIFIER	CEACAMP8
	chr19:43042769	T	G	0.116532	0.00251189	0.00757857	0.92416	upstream_gene_variant	MODIFIER	CEACAMP8
	chr19:43042773	G	A	0.121927	0.00284708	0.00728979	0.92902	upstream_gene_variant	MODIFIER	CEACAMP8
	chr19:43043070	T	C	0.0518616	0.00913053	0.00553402	0.89204	upstream_gene_variant	MODIFIER	CEACAMP8
	chr19:43055254	G	T	0.0550086	0.00259757	0.00402914	0.92222	intron_variant	MODIFIER	CTC-490G23.6
	chr19:43059004	G	A	0.0547084	0.00256759	0.00398933	0.92232	intron_variant	MODIFIER	CTC-490G23.6
	chr19:43064656	A	T	0.0545875	0.0025911	0.00411754	0.92138	downstream_gene_variant	MODIFIER	PSG2
	chr19:43069284	A	G	0.0598773	0.00232269	0.00396559	0.92762	downstream_gene_variant	MODIFIER	PSG2
	chr19:43069305	C	G	0.0540406	0.0026007	0.00394906	0.92682	downstream_gene_variant	MODIFIER	PSG2
	chr19:43072602	A	G	0.054587	0.0025693	0.00404441	0.92606	intron_variant	MODIFIER	PSG2
	chr19:43074860	C	G	0.0545632	0.00257187	0.00403925	0.92568	intron_variant	MODIFIER	PSG2
	chr19:43082854	C	G	0.0586233	0.00234679	0.00387066	0.92423	upstream_gene_variant	MODIFIER	PSG2
	chr19:43083329	G	A	0.0610069	0.00220485	0.00391062	0.92424	upstream_gene_variant	MODIFIER	PSG2
	chr19:43083632	A	T	0.0594176	0.00232426	0.00382855	0.92323	upstream_gene_variant	MODIFIER	PSG2
	chr19:43084138	G	A	0.0573191	0.00225596	0.00476258	0.925	upstream_gene_variant	MODIFIER	PSG2
	chr19:43084402	T	G	0.0597214	0.00245406	0.00389508	0.92355	TF_binding_site_variant	MODIFIER
	chr19:43084406	G	A	0.0595797	0.00247271	0.0040135	0.92021	TF_binding_site_variant	MODIFIER
	chr19:43084591	C	A	0.0595099	0.00229588	0.00383453	0.92826	upstream_gene_variant	MODIFIER	PSG2
	chr19:43085395	C	T	0.061747	0.00247253	0.00404514	0.93026	upstream_gene_variant	MODIFIER	PSG2
	chr19:43085835	G	C	0.0581499	0.00235311	0.00379035	0.92841	upstream_gene_variant	MODIFIER	PSG2
	chr19:43085901	T	C	0.0577594	0.00261931	0.00366063	0.9273	upstream_gene_variant	MODIFIER	PSG2
	chr19:43086120	C	T	0.0581461	0.00235088	0.00378619	0.92856	upstream_gene_variant	MODIFIER	PSG2
	chr19:43086238	C	T	0.0581448	0.00235519	0.00379902	0.92831	upstream_gene_variant	MODIFIER	PSG2
	chr19:43086365	T	G	0.0581473	0.00235436	0.00379155	0.92841	upstream_gene_variant	MODIFIER	PSG2
	chr19:43086531	G	T	0.0581447	0.00235453	0.00379202	0.92838	upstream_gene_variant	MODIFIER	PSG2
	chr19:43086645	A	T	0.0581477	0.00235037	0.00378507	0.92857	upstream_gene_variant	MODIFIER	PSG2
	chr19:43086647	T	C	0.0581447	0.0023511	0.00379126	0.92852	upstream_gene_variant	MODIFIER	PSG2
	chr19:43086928	T	G	0.0581289	0.0023686	0.00380624	0.92794	upstream_gene_variant	MODIFIER	PSG2
	chr19:43086954	T	C	0.0581464	0.00235061	0.0037909	0.92851	upstream_gene_variant	MODIFIER	PSG2
	chr19:43087045	C	G	0.0746948	0.00356488	0.00491186	0.92715	upstream_gene_variant	MODIFIER	PSG2
	chr19:43087381	C	T	0.058126	0.00236697	0.0038096	0.92787	upstream_gene_variant	MODIFIER	PSG2
	chr19:43087433	T	C	0.0581321	0.00235163	0.00378504	0.92853	upstream_gene_variant	MODIFIER	PSG2
	chr19:43087457	G	A	0.0581468	0.0023547	0.00379826	0.92832	upstream_gene_variant	MODIFIER	PSG2
	chr19:43087649	G	A	0.0581463	0.00235055	0.00378915	0.92852	upstream_gene_variant	MODIFIER	PSG2
	chr19:43087736	G	A	0.0587945	0.00239433	0.00381262	0.92933	upstream_gene_variant	MODIFIER	PSG2
	chr19:43087770	A	C	0.0581504	0.00235265	0.00379278	0.9284	upstream_gene_variant	MODIFIER	PSG2
	chr19:43087784	A	G	0.0581465	0.00235416	0.0037977	0.92832	upstream_gene_variant	MODIFIER	PSG2
	chr19:43087819	C	T	0.0581477	0.00235305	0.00378837	0.92844	upstream_gene_variant	MODIFIER	PSG2
	chr19:43087820	C	G	0.0574331	0.00241717	0.00379956	0.92779	upstream_gene_variant	MODIFIER	PSG2
	chr19:43087842	C	A	0.0580921	0.00236406	0.00391496	0.92658	upstream_gene_variant	MODIFIER	PSG2
	chr19:43087886	T	G	0.0581474	0.00235269	0.00379043	0.92841	upstream_gene_variant	MODIFIER	PSG2
	chr19:43087887	G	A	0.0581482	0.00235308	0.00379255	0.9284	upstream_gene_variant	MODIFIER	PSG2
	chr19:43087982	C	T	0.0580944	0.00231803	0.0042256	0.92674	upstream_gene_variant	MODIFIER	PSG2
	chr19:43088627	C	T	0.0581447	0.00235176	0.00379193	0.92781	intron_variant	MODIFIER	CTC-490G23.6
	chr19:43088723	T	C	0.0581482	0.00235319	0.00379256	0.9284	intron_variant	MODIFIER	CTC-490G23.6
	chr19:43088864	G	A	0.0581483	0.00234936	0.0037852	0.9286	intron_variant	MODIFIER	CTC-490G23.6
	chr19:43088933	A	C	0.0581459	0.0023504	0.00378475	0.92859	intron_variant	MODIFIER	CTC-490G23.6
	chr19:43089096	A	G	0.0572246	0.00278702	0.00361936	0.92647	intron_variant	MODIFIER	CTC-490G23.6
	chr19:43089103	T	G	0.0584617	0.00245811	0.0041774	0.92281	intron_variant	MODIFIER	CTC-490G23.6
	chr19:43089226	T	C	0.0581476	0.00234964	0.00378359	0.92861	intron_variant	MODIFIER	CTC-490G23.6
	chr19:43089241	T	G	0.0572973	0.00273546	0.00348956	0.92734	intron_variant	MODIFIER	CTC-490G23.6
	chr19:43089257	C	T	0.0580404	0.00240611	0.00376923	0.92761	intron_variant	MODIFIER	CTC-490G23.6
	chr19:43089398	G	A	0.0581625	0.00235482	0.00379901	0.92818	intron_variant	MODIFIER	CTC-490G23.6
	chr19:43089747	G	A	0.0581453	0.00235053	0.0037906	0.92842	intron_variant	MODIFIER	CTC-490G23.6
	chr19:43089802	C	G	0.0581464	0.00235439	0.00379298	0.92828	intron_variant	MODIFIER	CTC-490G23.6
	chr19:43089835	T	C	0.0581458	0.00235607	0.00380196	0.92814	intron_variant	MODIFIER	CTC-490G23.6
	chr19:43089868	G	A	0.0586809	0.00277109	0.00412355	0.92281	intron_variant	MODIFIER	CTC-490G23.6
	chr19:43090179	G	A	0.0581979	0.00232129	0.00381114	0.92875	intron_variant	MODIFIER	CTC-490G23.6
	chr19:43090853	G	A	0.05817	0.00234958	0.00379007	0.92828	intron_variant	MODIFIER	CTC-490G23.6
	chr19:43091264	G	A	0.0581106	0.00235496	0.0037769	0.92797	intron_variant	MODIFIER	CTC-490G23.6
	chr19:43091275	A	G	0.058107	0.00235372	0.00377484	0.92806	intron_variant	MODIFIER	CTC-490G23.6
	chr19:43092164	G	C	0.0581534	0.00235008	0.00378662	0.92834	downstream_gene_variant	MODIFIER	CEACAMP9
	chr19:43092270	G	T	0.0573053	0.00263903	0.00421792	0.92007	downstream_gene_variant	MODIFIER	CEACAMP9
	chr19:43092332	G	A	0.061101	0.00229598	0.00436988	0.92478	downstream_gene_variant	MODIFIER	CEACAMP9
	chr19:43092515	T	G	0.0552959	0.00476737	0.00746999	0.92365	downstream_gene_variant	MODIFIER	CEACAMP9
	chr19:43092603	G	T	0.0581393	0.0023563	0.00381858	0.92834	downstream_gene_variant	MODIFIER	CEACAMP9
	chr19:43092968	C	T	0.0578438	0.00232097	0.00381411	0.92669	downstream_gene_variant	MODIFIER	CEACAMP9
	chr19:43092970	G	C	0.0578134	0.00233646	0.0038221	0.92632	downstream_gene_variant	MODIFIER	CEACAMP9
	chr19:43092981	A	G	0.0574072	0.00240397	0.00380595	0.92863	downstream_gene_variant	MODIFIER	CEACAMP9
	chr19:43093247	T	C	0.0576049	0.00230305	0.00360397	0.92809	downstream_gene_variant	MODIFIER	CEACAMP9
	chr19:43093277	C	T	0.0576286	0.00235496	0.00382149	0.92795	downstream_gene_variant	MODIFIER	CEACAMP9
	chr19:43093362	G	T	0.0753361	0.00259923	0.00396974	0.92792	downstream_gene_variant	MODIFIER	CEACAMP9
	chr19:43093561	TTA	T	0.0581453	0.00235245	0.00378516	0.92794	downstream_gene_variant	MODIFIER	CEACAMP9
	chr19:43094498	G	C	0.0581419	0.00235439	0.00379398	0.92781	downstream_gene_variant	MODIFIER	CEACAMP9
	chr19:43095013	C	T	0.0581494	0.00235086	0.00378459	0.92794	downstream_gene_variant	MODIFIER	CEACAMP9
	chr19:43095031	C	A	0.058143	0.00235408	0.00379196	0.92785	downstream_gene_variant	MODIFIER	CEACAMP9
	chr19:43096534	T	A	0.0568008	0.00247502	0.00401136	0.92284	intron_variant	MODIFIER	CTC-490G23.6
	chr19:43097156	T	A	0.0571163	0.00246087	0.00412418	0.92116	upstream_gene_variant	MODIFIER	CTC-490G23.6
	chr19:43097326	G	C	0.0567814	0.00243508	0.0040117	0.92088	upstream_gene_variant	MODIFIER	CTC-490G23.6
	chr19:43097499	T	A	0.056636	0.00283206	0.00477265	0.92103	upstream_gene_variant	MODIFIER	CTC-490G23.6
	chr19:43098043	C	T	0.0583148	0.00242908	0.00407473	0.92479	upstream_gene_variant	MODIFIER	CTC-490G23.6
	chr19:43100141	A	G	0.139436	0.00977719	0.00877163	0.91439	upstream_gene_variant	MODIFIER	CTC-490G23.6
	chr19:43100848	GA	G	0.154486	0.00224907	0.00463491	0.93516	upstream_gene_variant	MODIFIER	CTC-490G23.6
	chr19:43100929	G	A	0.138271	0.0098226	0.0085547	0.91493	upstream_gene_variant	MODIFIER	CTC-490G23.6
	chr19:43103602	GT	G	0.13954	0.00982182	0.00875641	0.91539	intron_variant	MODIFIER	CTC-490G23.6
	chr19:43106559	C	G	0.0777831	0.00212413	0.00404682	0.93823	intron_variant	MODIFIER	CTC-490G23.6
	chr19:43107376	A	G	0.138539	0.00974767	0.00890758	0.91529	intron_variant	MODIFIER	CTC-490G23.6
	chr19:43109437	G	A	0.138964	0.00979491	0.0090677	0.91671	intron_variant	MODIFIER	CTC-490G23.6
	chr19:43109603	C	G	0.0604567	0.00805491	0.00669272	0.89138	intron_variant	MODIFIER	CTC-490G23.6
	chr19:43110730	C	G	0.0590907	0.0083706	0.00603342	0.88878	intron_variant	MODIFIER	CTC-490G23.6
	chr19:43111648	C	A	0.137278	0.00995497	0.00863849	0.91576	intron_variant	MODIFIER	CTC-490G23.6
	chr19:43116333	C	T	0.0594883	0.00824717	0.00598469	0.89111	intron_variant	MODIFIER	CTC-490G23.6
	chr19:43121385	G	C	0.0594227	0.00827449	0.00593993	0.89045	intron_variant	MODIFIER	CTC-490G23.6
	chr19:43127967	C	T	0.0588112	0.00830324	0.00589902	0.89162	intron_variant	MODIFIER	CTC-490G23.6
	chr19:43133712	G	A	0.182661	0.0021978	0.00691655	0.94825	intron_variant	MODIFIER	CTC-490G23.6
	chr19:43134069	A	G	0.172164	0.00803294	0.0053364	0.92889	intron_variant	MODIFIER	CTC-490G23.6
	chr19:43165874	C	T	0.0708024	0.00479835	0.00445828	0.90647	downstream_gene_variant	MODIFIER	PSG5
	chr19:43179321	C	T	0.0564125	0.00735595	0.0059138	0.87452	downstream_gene_variant	MODIFIER	PSG5
	chr19:43179575	G	T	0.110259	0.0082974	0.00609436	0.9265	downstream_gene_variant	MODIFIER	PSG5
	chr19:43183268	G	T	0.14036	0.00802211	0.0037681	0.91952	downstream_gene_variant	MODIFIER	PSG5
	chr19:43326421	A	G	0.183149	0.00697393	0.00468943	0.96057	downstream_gene_variant	MODIFIER	CTC-490G23.2
	chr19:43378887	A	C	0.133047	0.00239857	0.00571924	0.96251	intron_variant	MODIFIER	CD177P1
	chr19:43379210	C	T	0.412456	0.00245434	0.00612937	0.98222	upstream_gene_variant	MODIFIER	CD177P1
	chr19:43379282	A	G	0.41247	0.00245565	0.00611609	0.98208	upstream_gene_variant	MODIFIER	CD177P1
	chr19:43379289	T	C	0.412694	0.00247457	0.00617937	0.98212	upstream_gene_variant	MODIFIER	CD177P1
	chr19:43383131	A	T	0.313621	0.00443294	0.00689915	0.98179	upstream_gene_variant	MODIFIER	CD177P1
	chr19:43390882	T	G	0.178403	0.00688997	0.00605478	0.98398	intergenic_region	MODIFIER	CD177P1-TEX101
	chr19:43390887	A	C	0.177334	0.00805312	0.00775494	0.98347	intergenic_region	MODIFIER	CD177P1-TEX101
	chr19:43422180	G	A	0.28332	0.00670468	0.00401374	0.99042	downstream_gene_variant	MODIFIER	TEX101
	chr19:43430977	T	A	0.0940953	0.0054116	0.00412151	0.99983	intergenic_region	MODIFIER	TEX101-LYPD3
	chr19:43432859	T	C	0.0930158	0.00543046	0.00404879	0.99531	intergenic_region	MODIFIER	TEX101-LYPD3
	chr19:43434375	C	T	0.0940447	0.00535071	0.00398928	0.99417	intergenic_region	MODIFIER	TEX101-LYPD3
	chr19:43452809	A	T	0.40545	0.00304983	0.00686469	0.99778	intergenic_region	MODIFIER	TEX101-LYPD3
	chr19:43461652	G	T	0.0951032	0.00295751	0.00410944	0.99903	missense_variant	MODERATE	LYPD3
	chr19:43712571	A	G	0.0771319	0.00221091	0.006817	0.94351	upstream_gene_variant	MODIFIER	IRGC
	chr19:43714058	A	G	0.0729392	0.00218863	0.00672054	0.94309	upstream_gene_variant	MODIFIER	IRGC
	chr19:43723737	G	GT	0.0914407	0.0026499	0.00664431	0.9622	downstream_gene_variant	MODIFIER	IRGC
	chr19:43727473	C	T	0.308635	0.00234105	0.00576367	0.98568	downstream_gene_variant	MODIFIER	SMG9
	chr19:43728584	T	C	0.328253	0.0021243	0.00545582	0.98701	3_prime_UTR_variant	MODIFIER	SMG9
	chr19:43732259	T	C	0.12948	0.00389937	0.00694453	0.99526	downstream_gene_variant	MODIFIER	SMG9
	chr19:43733556	G	T	0.129491	0.00389834	0.00694233	0.99543	upstream_gene_variant	MODIFIER	SMG9
	chr19:43735702	G	A	0.129529	0.00390071	0.0069363	0.99583	upstream_gene_variant	MODIFIER	SMG9
	chr19:43737435	C	T	0.133454	0.00389135	0.00688323	0.99436	upstream_gene_variant	MODIFIER	SMG9
	chr19:43737757	C	G	0.104887	0.00348543	0.00638237	0.9964	upstream_gene_variant	MODIFIER	SMG9
	chr19:43747002	G	A	0.106683	0.00344916	0.00629419	0.99769	downstream_gene_variant	MODIFIER	SMG9
	chr19:43749257	G	A	0.104798	0.00342867	0.00617368	0.9969	upstream_gene_variant	MODIFIER	SMG9
	chr19:43759896	A	G	0.131574	0.00304205	0.00412221	0.99489	upstream_gene_variant	MODIFIER	SMG9
	chr19:43863835	C	T	0.301028	0.00206239	0.00323425	0.99657	intergenic_region	MODIFIER	ZNF283-ZNF404
	chr19:43875293	AT	A	0.0603604	0.0088058	0.0067437	0.96596	intron_variant	MODIFIER	ZNF404
	chr19:43964779	G	A	0.0755019	0.00695972	0.00918626	0.96214	upstream_gene_variant	MODIFIER	ZNF155
	chr19:43968009	T	C	0.0836481	0.00567243	0.00859843	0.9816	5_prime_UTR_variant	MODIFIER	ZNF155
	chr19:43973252	A	C	0.0798559	0.00598771	0.00879329	0.98913	upstream_gene_variant	MODIFIER	RP11-15A1.8
	chr19:43974311	A	T	0.0798559	0.00598771	0.00879329	0.98913	upstream_gene_variant	MODIFIER	RP11-15A1.8
	chr19:43975476	G	A	0.0775244	0.00576223	0.00936956	0.99072	upstream_gene_variant	MODIFIER	RP11-15A1.8
	chr19:43976851	A	C	0.0784723	0.00575659	0.00927714	0.99006	upstream_gene_variant	MODIFIER	RP11-15A1.9
	chr19:43980046	A	G	0.0694588	0.0063476	0.00981542	0.9912	upstream_gene_variant	MODIFIER	ZNF155
	chr19:43985390	C	G	0.076472	0.00566814	0.00991049	0.99124	intron_variant	MODIFIER	ZNF155
	chr19:43988765	G	A	0.054694	0.00695936	0.00990005	0.99171	intron_variant	MODIFIER	ZNF155
	chr19:44000158	G	A	0.158646	0.00492534	0.00535464	0.98774	upstream_gene_variant	MODIFIER	ZNF230
	chr19:44001680	G	A	0.863953	0.992144	1	0.99916	upstream_gene_variant	MODIFIER	ZNF230
	chr19:44001934	G	A	0.730015	0.991693	0.996308	0.9243	upstream_gene_variant	MODIFIER	ZNF230
	chr19:44006505	C	T	0.285626	0.00292535	0.0053889	0.99697	upstream_gene_variant	MODIFIER	RP11-15A1.7
	chr19:44027550	A	G	0.193788	0.00548963	0.0037919	0.99772	upstream_gene_variant	MODIFIER	AC067968.3
	chr19:44029544	T	G	0.190349	0.00534376	0.00398656	0.99767	upstream_gene_variant	MODIFIER	AC067968.3
	chr19:44032462	G	A	0.104421	0.00605193	0.00426816	0.99624	missense_variant	MODERATE	ZNF222
	chr19:44038246	C	G	0.100621	0.00730534	0.00512787	0.99822	intron_variant	MODIFIER	AC084219.2
	chr19:44040320	T	C	0.105021	0.00699129	0.00539144	0.99996	intron_variant	MODIFIER	AC084219.2
	chr19:44043327	T	C	0.104922	0.00697823	0.00539124	0.99872	intron_variant	MODIFIER	AC084219.2
	chr19:44051270	G	A	0.0974262	0.00974271	0.00648188	0.99696	upstream_gene_variant	MODIFIER	ZNF223
	chr19:44051867	G	A	0.0979277	0.00973643	0.00648915	0.99694	upstream_gene_variant	MODIFIER	ZNF223
	chr19:44056297	C	G	0.0995447	0.00960578	0.0064182	0.99569	upstream_gene_variant	MODIFIER	ZNF223
	chr19:44057135	G	A	0.0989806	0.00969109	0.00649926	0.99667	upstream_gene_variant	MODIFIER	ZNF223
	chr19:44064972	G	A	0.102558	0.00937448	0.00666527	0.99758	downstream_gene_variant	MODIFIER	ZNF223
	chr19:44069709	A	G	0.226803	0.00350245	0.00501894	0.99769	upstream_gene_variant	MODIFIER	ZNF284
	chr19:44073670	T	A	0.166441	0.00302518	0.00531796	0.99801	intron_variant	MODIFIER	ZNF284
	chr19:44076447	C	T	0.161783	0.00230606	0.0054256	0.99855	intron_variant	MODIFIER	ZNF284
	chr19:44079322	G	C	0.155793	0.00244227	0.00564956	0.99613	intron_variant	MODIFIER	ZNF284
	chr19:44080350	G	A	0.155863	0.00243517	0.00564572	0.99605	downstream_gene_variant	MODIFIER	RNU6-902P
	chr19:44108685	A	G	0.356822	0.00322396	0.00677602	0.99822	3_prime_UTR_variant	MODIFIER	ZNF224
	chr19:44113719	G	C	0.297136	0.00346043	0.00718873	0.99846	upstream_gene_variant	MODIFIER	AC084219.4
	chr19:44114000	T	C	0.297136	0.00346016	0.00718971	0.99847	upstream_gene_variant	MODIFIER	AC084219.4
	chr19:44114252	C	T	0.0675202	0.00327151	0.00620518	0.99671	upstream_gene_variant	MODIFIER	AC084219.4
	chr19:44114467	A	T	0.207736	0.00342868	0.00420968	0.99829	upstream_gene_variant	MODIFIER	AC084219.4
	chr19:44115238	G	A	0.207689	0.00343682	0.00419274	0.99821	upstream_gene_variant	MODIFIER	AC084219.4
	chr19:44116739	G	T	0.207836	0.00344296	0.00423967	0.99883	upstream_gene_variant	MODIFIER	AC084219.4
	chr19:44117159	C	A	0.207889	0.00342861	0.00423981	0.99874	upstream_gene_variant	MODIFIER	AC084219.4
	chr19:44117325	A	G	0.207885	0.00342247	0.00423812	0.99865	upstream_gene_variant	MODIFIER	AC084219.4
	chr19:44117788	G	A	0.180957	0.00347619	0.00444804	0.9988	upstream_gene_variant	MODIFIER	AC084219.4
	chr19:44118620	G	T	0.326846	0.00333734	0.00706868	0.99872	downstream_gene_variant	MODIFIER	ZNF225
	chr19:44118625	C	T	0.207837	0.00344398	0.00424006	0.99885	downstream_gene_variant	MODIFIER	ZNF225
	chr19:44118645	C	G	0.180911	0.00347315	0.00445266	0.99862	downstream_gene_variant	MODIFIER	ZNF225
	chr19:44123969	TTTTTG	T	0.342455	0.00398302	0.00449339	0.9942	upstream_gene_variant	MODIFIER	ZNF225
	chr19:44124126	C	T	0.249368	0.00268093	0.00628868	0.99874	upstream_gene_variant	MODIFIER	ZNF225
	chr19:44125485	C	A	0.249326	0.00259414	0.00619523	0.99839	upstream_gene_variant	MODIFIER	ZNF225
	chr19:44129726	T	C	0.199741	0.00255021	0.00500776	0.99851	intron_variant	MODIFIER	ZNF225
	chr19:44134422	T	C	0.249103	0.0026933	0.00628628	0.99809	3_prime_UTR_variant	MODIFIER	ZNF225
	chr19:44145199	T	G	0.0751765	0.00655924	0.00586929	0.99564	intron_variant	MODIFIER	ZNF234
	chr19:44150907	G	A	0.115344	0.00220998	0.00466605	0.99662	downstream_gene_variant	MODIFIER	ZNF234
	chr19:44170175	G	T	0.0548784	0.00513504	0.00534934	1	intron_variant	MODIFIER	ZNF226
	chr19:44195839	T	C	0.0565689	0.00500317	0.00527201	0.99851	intergenic_region	MODIFIER	ZNF226-ZNF227
	chr19:44213071	C	CT	0.0776434	0.00508141	0.00500024	0.96573	splice_region_variant&intron_variant	LOW	ZNF227
	chr19:44215425	C	T	0.0775545	0.00674499	0.00597312	0.99657	downstream_gene_variant	MODIFIER	ZNF227
	chr19:44220449	CT	C	0.121064	0.00404636	0.00836762	0.97585	intron_variant	MODIFIER	ZNF227
	chr19:44223940	G	A	0.096246	0.00632478	0.00750087	0.98692	upstream_gene_variant	MODIFIER	ZNF227
	chr19:44230710	T	A	0.0739816	0.00422845	0.00771553	0.99846	downstream_gene_variant	MODIFIER	ZNF227
	chr19:44236563	G	A	0.0710889	0.00434879	0.00750822	0.99938	synonymous_variant	LOW	ZNF227
	chr19:44243695	T	A	0.0808232	0.00453819	0.00701499	0.99923	downstream_gene_variant	MODIFIER	CTC-204F22.1
	chr19:44264684	A	G	0.0781037	0.00682215	0.00610499	0.99429	intron_variant	MODIFIER	ZNF235
	chr19:44298748	T	C	0.113306	0.00593214	0.00506008	0.9991	downstream_gene_variant	MODIFIER	NDUFA3P1
	chr19:44298925	G	C	0.0679458	0.00562162	0.0049199	0.99868	downstream_gene_variant	MODIFIER	NDUFA3P1
	chr19:44300072	G	A	0.0866974	0.00598067	0.00471685	0.99933	downstream_gene_variant	MODIFIER	NDUFA3P1
	chr19:44301283	C	T	0.1133	0.00593394	0.00506914	0.99915	downstream_gene_variant	MODIFIER	NDUFA3P1
	chr19:44303110	C	T	0.112831	0.0059745	0.00513373	0.99731	intron_variant	MODIFIER	ZNF235
	chr19:44303111	T	A	0.112091	0.00644472	0.00492049	0.99079	intron_variant	MODIFIER	ZNF235
	chr19:44304286	A	G	0.0672022	0.00571164	0.00492188	0.99823	upstream_gene_variant	MODIFIER	ZNF235
	chr19:44306342	AC	A	0.111967	0.00579037	0.00531813	0.99891	upstream_gene_variant	MODIFIER	ZNF235
	chr19:44318302	G	A	0.12147	0.00485703	0.00464152	0.99699	intergenic_region	MODIFIER	ZNF235-ZNF112
	chr19:44320193	C	A	0.118314	0.00495198	0.00476333	0.99726	intergenic_region	MODIFIER	ZNF235-ZNF112
	chr19:44320340	T	C	0.0813068	0.00513518	0.00631726	0.986	intergenic_region	MODIFIER	ZNF235-ZNF112
	chr19:44326813	A	T	0.141407	0.00532038	0.00434722	0.99818	3_prime_UTR_variant	MODIFIER	ZNF112
	chr19:44334915	T	C	0.117335	0.00501025	0.00480638	0.99789	intron_variant	MODIFIER	ZNF112
	chr19:44338968	C	T	0.13991	0.00544622	0.00514938	0.9984	intron_variant	MODIFIER	ZNF112
	chr19:44341004	C	T	0.139366	0.00598717	0.00505205	0.9975	intron_variant	MODIFIER	ZNF112
	chr19:44345258	C	G	0.115323	0.00516997	0.00498294	0.99672	intron_variant	MODIFIER	ZNF112
	chr19:44349367	GA	G	0.221935	0.00590923	0.00456991	0.99139	intron_variant	MODIFIER	ZNF112
	chr19:44349611	G	C	0.139323	0.00565591	0.00437043	0.99716	intron_variant	MODIFIER	ZNF112
	chr19:44350884	T	C	0.119265	0.00498785	0.00499293	0.99521	intron_variant	MODIFIER	ZNF112
	chr19:44351721	C	T	0.141512	0.00548818	0.0042474	0.99636	intron_variant	MODIFIER	ZNF112
	chr19:44351743	C	G	0.141508	0.00548094	0.00422224	0.99613	intron_variant	MODIFIER	ZNF112
	chr19:44354654	G	A	0.118859	0.00497822	0.0049837	0.99525	intron_variant	MODIFIER	ZNF112
	chr19:44355727	T	C	0.142379	0.00539645	0.0042302	0.99693	intron_variant	MODIFIER	ZNF112
	chr19:44357935	G	A	0.159508	0.00376334	0.00575962	0.99717	upstream_gene_variant	MODIFIER	ZNF112
	chr19:44358139	G	A	0.159187	0.00388588	0.00594316	0.99662	upstream_gene_variant	MODIFIER	ZNF112
	chr19:44364729	T	A	0.0952554	0.00364733	0.00532521	0.98449	intron_variant	MODIFIER	CTC-512J12.6
	chr19:44366272	G	C	0.096149	0.00332187	0.00586715	0.9787	intron_variant	MODIFIER	CTC-512J12.6
	chr19:44369214	T	C	0.0961683	0.00332045	0.00583982	0.97879	upstream_gene_variant	MODIFIER	ZNF112
	chr19:44370357	A	C	0.0961678	0.00332083	0.00583942	0.9788	upstream_gene_variant	MODIFIER	ZNF112
	chr19:44377841	A	G	0.0926835	0.00345877	0.00547215	0.98046	downstream_gene_variant	MODIFIER	ZNF285
	chr19:44382483	A	G	0.114139	0.00702714	0.00698889	0.96871	3_prime_UTR_variant	MODIFIER	ZNF285
	chr19:44393593	G	A	0.0656655	0.00863135	0.00368359	0.9759	downstream_gene_variant	MODIFIER	ZNF285
	chr19:44486248	C	T	0.121344	0.00257299	0.00540769	0.99366	intron_variant	MODIFIER	ZNF180
	chr19:44488456	G	A	0.0556856	0.00216228	0.00405265	0.99719	intron_variant	MODIFIER	ZNF180
	chr19:44497130	G	A	0.287628	0.00248854	0.00421911	0.99924	downstream_gene_variant	MODIFIER	CEACAM20
	chr19:44497346	G	A	0.287723	0.00249344	0.00417208	0.99979	synonymous_variant	LOW	ZNF180
	chr19:44498231	C	T	0.328057	0.00564886	0.00655487	0.99706	downstream_gene_variant	MODIFIER	CEACAM20
	chr19:44638187	A	T	0.116998	0.00297111	0.00773003	0.97158	downstream_gene_variant	MODIFIER	IGSF23
	chr19:44647491	G	A	0.184768	0.00202254	0.0064838	0.99818	synonymous_variant	LOW	PVR
	chr19:44657802	G	A	0.185131	0.00224716	0.00646815	0.99974	missense_variant	MODERATE	PVR
	chr19:44660184	G	A	0.183173	0.00221296	0.00647825	0.99734	upstream_gene_variant	MODIFIER	CEACAM19
	chr19:44661394	C	T	0.185062	0.00207412	0.00641839	0.99782	upstream_gene_variant	MODIFIER	CEACAM19
	chr19:44675793	GA	G	0.378821	0.00474883	0.00552864	0.98767	upstream_gene_variant	MODIFIER	CEACAM19
	chr19:44683357	C	T	0.225534	0.00254156	0.00341621	0.9844	intron_variant	MODIFIER	CEACAM19
	chr19:44697973	GGTCAGGTGGGCAGGA	G	0.245413	0.00224489	0.00772962	0.86607	upstream_gene_variant	MODIFIER	CEACAM16
	chr19:44725365	C	G	0.0517504	0.00556615	0.00589472	0.9855	downstream_gene_variant	MODIFIER	snoZ6
	chr19:44799816	G	A	0.107617	0.00397314	0.00734928	0.99643	intron_variant	MODIFIER	CBLC
	chr19:44800321	G	C	0.127549	0.00444076	0.0081856	0.99716	intron_variant	MODIFIER	CBLC
	chr19:44808857	G	A	0.199659	0.00330327	0.00602386	0.99313	upstream_gene_variant	MODIFIER	BCAM
	chr19:44812282	G	A	0.0780588	0.00486065	0.00733415	0.99984	synonymous_variant	LOW	BCAM
	chr19:44812437	G	T	0.0780064	0.00484895	0.00726699	0.99858	upstream_gene_variant	MODIFIER	BCAM
	chr19:44812819	G	A	0.0805457	0.00465136	0.0076141	0.99514	upstream_gene_variant	MODIFIER	BCAM
	chr19:44813933	G	A	0.147757	0.00504145	0.0054754	0.99351	upstream_gene_variant	MODIFIER	BCAM
	chr19:44836884	C	T	0.105314	0.00566165	0.00492581	0.99162	intergenic_region	MODIFIER	BCAM-NECTIN2
	chr19:44841465	G	A	0.215934	0.00715718	0.00504103	0.99943	upstream_gene_variant	MODIFIER	NECTIN2
	chr19:44858512	G	A	0.0542843	0.00554884	0.00472059	0.97289	intron_variant	MODIFIER	NECTIN2
	chr19:44872265	T	C	0.0658638	0.00743849	0.00483504	0.98465	upstream_gene_variant	MODIFIER	NECTIN2
	chr19:44879176	T	C	0.0664771	0.00238569	0.00490932	0.97452	upstream_gene_variant	MODIFIER	NECTIN2
	chr19:44940472	C	T	0.0651031	0.00218113	0.00412984	0.95348	upstream_gene_variant	MODIFIER	APOC4
	chr19:44945438	G	A	0.124637	0.00267307	0.00383225	0.96017	3_prime_UTR_variant	MODIFIER	APOC4
	chr19:45076689	G	A	0.275689	0.00820293	0.00579907	0.98171	upstream_gene_variant	MODIFIER	ZNF296
	chr19:45118470	T	C	0.128216	0.00520387	0.00392229	0.99757	intron_variant	MODIFIER	PPP1R37
	chr19:45119185	C	T	0.128213	0.00520214	0.0039148	0.99756	intron_variant	MODIFIER	PPP1R37
	chr19:45119302	G	T	0.128219	0.00520173	0.00391898	0.99761	intron_variant	MODIFIER	PPP1R37
	chr19:45119364	A	G	0.128214	0.00520236	0.003918	0.99757	intron_variant	MODIFIER	PPP1R37
	chr19:45119521	G	A	0.127697	0.00522661	0.00396958	0.99738	intron_variant	MODIFIER	PPP1R37
	chr19:45120088	G	T	0.127717	0.00465696	0.0051415	0.99497	intron_variant	MODIFIER	PPP1R37
	chr19:45120696	C	T	0.128219	0.00520177	0.00391941	0.99762	intron_variant	MODIFIER	PPP1R37
	chr19:45121215	C	T	0.0792308	0.00475266	0.005174	0.99759	intron_variant	MODIFIER	PPP1R37
	chr19:45122351	C	A	0.128224	0.0051999	0.00392096	0.99761	intron_variant	MODIFIER	PPP1R37
	chr19:45124198	G	T	0.0792679	0.00475306	0.00518046	0.99815	upstream_gene_variant	MODIFIER	EIF5AP3
	chr19:45130250	G	A	0.128072	0.00521432	0.00378581	0.99741	downstream_gene_variant	MODIFIER	EIF5AP3
	chr19:45130576	T	G	0.128264	0.00523442	0.00413231	0.99747	downstream_gene_variant	MODIFIER	EIF5AP3
	chr19:45130938	G	T	0.130931	0.00505616	0.00426129	0.99657	downstream_gene_variant	MODIFIER	EIF5AP3
	chr19:45131820	G	C	0.128263	0.00523593	0.0041314	0.99749	downstream_gene_variant	MODIFIER	AC005757.6
	chr19:45131867	TG	T	0.128259	0.00523575	0.00413112	0.99747	downstream_gene_variant	MODIFIER	AC005757.6
	chr19:45132215	GCCCACCC	G	0.127588	0.00530178	0.00416809	0.99748	downstream_gene_variant	MODIFIER	AC005757.6
	chr19:45136730	G	A	0.135334	0.00561718	0.00350679	0.99508	upstream_gene_variant	MODIFIER	PPP1R37
	chr19:45139016	C	T	0.129837	0.00527688	0.00519886	0.99749	upstream_gene_variant	MODIFIER	PPP1R37
	chr19:45140094	T	C	0.135795	0.00541797	0.00461326	0.9981	upstream_gene_variant	MODIFIER	PPP1R37
	chr19:45140113	C	A	0.136316	0.00539251	0.00459045	0.99829	upstream_gene_variant	MODIFIER	PPP1R37
	chr19:45140696	G	T	0.117124	0.00513995	0.00425947	0.99847	upstream_gene_variant	MODIFIER	PPP1R37
	chr19:45141678	C	T	0.128293	0.00523871	0.00412467	0.99842	upstream_gene_variant	MODIFIER	PPP1R37
	chr19:45141695	G	A	0.136318	0.00539309	0.00459177	0.99831	upstream_gene_variant	MODIFIER	PPP1R37
	chr19:45143316	T	G	0.128533	0.00516387	0.00492998	0.99876	upstream_gene_variant	MODIFIER	PPP1R37
	chr19:45144050	A	G	0.135136	0.00526532	0.00446943	0.99805	upstream_gene_variant	MODIFIER	PPP1R37
	chr19:45145245	A	G	0.135077	0.00529609	0.00446505	0.99992	synonymous_variant	LOW	PPP1R37
	chr19:45146743	C	T	0.163457	0.00449647	0.00702267	0.9962	3_prime_UTR_variant	MODIFIER	PPP1R37
	chr19:45147455	T	C	0.0984456	0.00494917	0.00584882	0.99794	downstream_gene_variant	MODIFIER	PPP1R37
	chr19:45148642	G	A	0.0807459	0.00474244	0.00561807	0.99839	downstream_gene_variant	MODIFIER	PPP1R37
	chr19:45152811	G	T	0.0698022	0.00531673	0.00493454	0.99987	missense_variant	MODERATE	NKPD1
	chr19:45223291	G	A	0.177134	0.00414727	0.00636345	0.98701	intron_variant	MODIFIER	EXOC3L2
	chr19:45563701	G	A	0.10952	0.00880474	0.0075965	0.99236	intron_variant	MODIFIER	OPA3
	chr19:45674503	G	C	0.150211	0.00517771	0.00795775	0.99842	upstream_gene_variant	MODIFIER	GIPR
	chr19:45677199	C	T	0.0537206	0.00526034	0.0084293	0.99999	upstream_gene_variant	MODIFIER	GIPR
	chr19:45685560	G	C	0.1092	0.00734678	0.00726076	0.99501	downstream_gene_variant	MODIFIER	GIPR
	chr19:45685718	C	T	0.113975	0.00679608	0.00722349	0.99846	downstream_gene_variant	MODIFIER	GIPR
	chr19:45697518	C	T	0.107252	0.00698582	0.00727101	0.99934	upstream_gene_variant	MODIFIER	SNRPD2
	chr19:45698324	C	T	0.0800526	0.00742797	0.00808873	0.99976	upstream_gene_variant	MODIFIER	QPCTL
	chr19:45720831	G	T	0.109431	0.00616079	0.00642407	0.99405	upstream_gene_variant	MODIFIER	AC007191.4
	chr19:45798353	C	T	0.0603457	0.00355388	0.00518762	0.99435	intron_variant	MODIFIER	RSPH6A
	chr19:45919219	C	T	0.0674335	0.00486392	0.00494605	0.98392	upstream_gene_variant	MODIFIER	NANOS2
	chr19:46005146	A	G	0.0736333	0.00767022	0.00501698	0.94201	downstream_gene_variant	MODIFIER	CCDC61
	chr19:46255545	A	C	0.296391	0.00987327	0.00428246	0.95827	downstream_gene_variant	MODIFIER	IGFL1P2
	chr19:46272217	C	T	0.0539721	0.00743079	0.00442262	0.96669	intergenic_region	MODIFIER	IGFL1P2-HIF3A
	chr19:46286647	C	T	0.0982842	0.00857055	0.00684496	0.99737	intergenic_region	MODIFIER	IGFL1P2-HIF3A
	chr19:46287606	G	A	0.0977999	0.00862172	0.00695706	0.99676	TF_binding_site_variant	LOW
	chr19:46289636	T	C	0.116864	0.00910306	0.00602202	0.99556	intergenic_region	MODIFIER	IGFL1P2-HIF3A
	chr19:46291312	A	C	0.0983492	0.00857626	0.0069101	0.99686	intergenic_region	MODIFIER	IGFL1P2-HIF3A
	chr19:46292541	T	A	0.0993861	0.00854186	0.00715258	0.99718	upstream_gene_variant	MODIFIER	HIF3A
	chr19:46295978	C	T	0.115251	0.00928959	0.0062784	0.9974	upstream_gene_variant	MODIFIER	HIF3A
	chr19:46297763	A	T	0.111825	0.00853619	0.00776224	0.99612	upstream_gene_variant	MODIFIER	HIF3A
	chr19:46299439	G	A	0.100902	0.0087117	0.00754007	0.99906	upstream_gene_variant	MODIFIER	HIF3A
	chr19:46341744	T	C	0.292535	0.00945474	0.00501028	0.99724	3_prime_UTR_variant	MODIFIER	HIF3A
	chr19:46409492	C	G	0.134994	0.00514599	0.00455577	0.998	downstream_gene_variant	MODIFIER	CCDC8
	chr19:46486327	T	G	0.148223	0.00380677	0.00494839	0.99639	downstream_gene_variant	MODIFIER	PNMAL2
	chr19:46539761	C	T	0.196964	0.00873997	0.00769717	0.99044	intron_variant	MODIFIER	PPP5D1
	chr19:46622357	C	CTG	0.157727	0.00213339	0.00390189	0.99698	downstream_gene_variant	MODIFIER	PTGIR
	chr19:46652904	A	G	0.223022	0.00818548	0.00871088	0.99843	intron_variant	MODIFIER	DACT3
	chr19:46655567	C	T	0.116855	0.00373425	0.0049115	0.98404	upstream_gene_variant	MODIFIER	DACT3
	chr19:46656181	G	C	0.175992	0.003641	0.00482577	0.98756	upstream_gene_variant	MODIFIER	DACT3
	chr19:46658737	G	A	0.125449	0.0037949	0.00459423	0.98351	upstream_gene_variant	MODIFIER	DACT3-AS1
	chr19:46659054	G	A	0.11796	0.00428665	0.00483714	0.9832	upstream_gene_variant	MODIFIER	DACT3-AS1
	chr19:46659423	A	T	0.126028	0.0037481	0.00458804	0.98354	upstream_gene_variant	MODIFIER	DACT3-AS1
	chr19:46665220	G	A	0.0568408	0.00202577	0.00365669	0.98959	upstream_gene_variant	MODIFIER	DACT3
	chr19:46665548	G	A	0.0715119	0.00680597	0.00449856	0.9858	upstream_gene_variant	MODIFIER	DACT3
	chr19:46665983	T	C	0.186203	0.00426537	0.00705768	0.98952	upstream_gene_variant	MODIFIER	DACT3
	chr19:46668886	G	A	0.132142	0.00383159	0.0062397	0.99545	intron_variant	MODIFIER	DACT3-AS1
	chr19:46709652	C	T	0.134843	0.00716757	0.00706854	0.9994	upstream_gene_variant	MODIFIER	MIR320E
	chr19:46795794	G	A	0.130759	0.0052369	0.00591257	0.99175	upstream_gene_variant	MODIFIER	AC008622.1
	chr19:46798097	A	G	0.151249	0.00607357	0.00404054	0.99904	upstream_gene_variant	MODIFIER	AC008622.1
	chr19:46798399	A	G	0.151153	0.00605942	0.00391742	0.99853	intergenic_region	MODIFIER	AC008622.1-CTB-147N14.7
	chr19:46853359	A	G	0.141572	0.00700325	0.00858746	0.99992	upstream_gene_variant	MODIFIER	AP2S1
	chr19:46859668	G	A	0.0603507	0.00457931	0.00883212	0.99287	intergenic_region	MODIFIER	AP2S1-ARHGAP35
	chr19:46867779	T	G	0.0658176	0.00400967	0.00787682	0.99556	intergenic_region	MODIFIER	AP2S1-ARHGAP35
	chr19:46940795	A	G	0.10623	0.00790718	0.00388229	0.99473	intron_variant	MODIFIER	ARHGAP35
	chr19:46942718	A	G	0.143898	0.00669909	0.00869971	0.99556	upstream_gene_variant	MODIFIER	CTD-2233K9.1
	chr19:47002869	C	A	0.105798	0.00718962	0.00472999	0.98594	3_prime_UTR_variant	MODIFIER	ARHGAP35
	chr19:47003234	C	T	0.103462	0.00751217	0.00511071	0.98581	3_prime_UTR_variant	MODIFIER	ARHGAP35
	chr19:47021137	C	G	0.154973	0.00231435	0.00485894	0.97298	synonymous_variant	LOW	NPAS1
	chr19:47046732	C	T	0.315945	0.00721722	0.00919756	0.98274	sequence_feature	LOW	TMEM160
	chr19:47058415	A	G	0.219688	0.00691643	0.00493702	0.97555	intergenic_region	MODIFIER	TMEM160-ZC3H4
	chr19:47059965	T	G	0.052074	0.00205348	0.00485043	0.98248	downstream_gene_variant	MODIFIER	ZC3H4
	chr19:47066585	G	C	0.450437	0.00229238	0.00998671	0.97521	missense_variant	MODERATE	ZC3H4
	chr19:47072022	G	C	0.132091	0.00953647	0.0051053	0.994	synonymous_variant	LOW	ZC3H4
	chr19:47072034	A	G	0.128909	0.00897716	0.00518028	0.99379	synonymous_variant	LOW	ZC3H4
	chr19:47072037	A	G	0.132154	0.0095224	0.00501013	0.99445	synonymous_variant	LOW	ZC3H4
	chr19:47076323	G	A	0.131584	0.00908114	0.00542118	0.99389	intron_variant	MODIFIER	ZC3H4
	chr19:47079080	A	C	0.130986	0.00928413	0.00533004	0.99464	intron_variant	MODIFIER	ZC3H4
	chr19:47079155	G	C	0.1316	0.00940267	0.0051707	0.99545	intron_variant	MODIFIER	ZC3H4
	chr19:47079536	C	T	0.12873	0.00965643	0.00431778	0.99364	intron_variant	MODIFIER	ZC3H4
	chr19:47079564	CT	C	0.181955	0.00301732	0.00635025	0.98835	intron_variant	MODIFIER	ZC3H4
	chr19:47079623	C	T	0.128951	0.00921962	0.00524688	0.99518	intron_variant	MODIFIER	ZC3H4
	chr19:47081612	C	T	0.131698	0.00921306	0.00497894	0.99546	synonymous_variant	LOW	ZC3H4
	chr19:47082107	T	C	0.133471	0.00931598	0.00466911	0.99546	intron_variant	MODIFIER	ZC3H4
	chr19:47087559	ACCTCATC	A	0.131899	0.0088353	0.00498256	0.9941	upstream_gene_variant	MODIFIER	ZC3H4
	chr19:47088687	C	T	0.132255	0.00931363	0.00479203	0.99579	upstream_gene_variant	MODIFIER	ZC3H4
	chr19:47089161	G	A	0.131369	0.00946221	0.00466386	0.99545	upstream_gene_variant	MODIFIER	ZC3H4
	chr19:47091519	A	G	0.132624	0.00928901	0.00462342	0.99559	downstream_gene_variant	MODIFIER	ZC3H4
	chr19:47093734	G	A	0.132154	0.00932935	0.0047799	0.99555	downstream_gene_variant	MODIFIER	ZC3H4
	chr19:47094227	A	G	0.133261	0.0092347	0.00460954	0.9954	intron_variant	MODIFIER	ZC3H4
	chr19:47099477	AAAAG	A	0.131453	0.00940554	0.00462604	0.99503	upstream_gene_variant	MODIFIER	ZC3H4
	chr19:47099889	G	T	0.133307	0.00928747	0.00464942	0.99534	intron_variant	MODIFIER	ZC3H4
	chr19:47101114	C	T	0.131797	0.0093342	0.00462662	0.99528	intron_variant	MODIFIER	ZC3H4
	chr19:47104037	A	G	0.147302	0.00918872	0.00597563	0.99435	intron_variant	MODIFIER	ZC3H4
	chr19:47104057	G	A	0.132168	0.0093478	0.00464705	0.99533	intron_variant	MODIFIER	ZC3H4
	chr19:47105997	T	C	0.14735	0.00918288	0.00593408	0.99392	intron_variant	MODIFIER	ZC3H4
	chr19:47106432	A	G	0.132218	0.00938095	0.00466146	0.99491	intron_variant	MODIFIER	ZC3H4
	chr19:47107798	G	T	0.131879	0.00933837	0.00465418	0.99483	intron_variant	MODIFIER	ZC3H4
	chr19:47108341	C	T	0.131894	0.00933746	0.00462509	0.99445	upstream_gene_variant	MODIFIER	SAE1
	chr19:47110805	A	C	0.132272	0.00953581	0.00476371	0.99489	upstream_gene_variant	MODIFIER	SAE1
	chr19:47111104	T	A	0.132269	0.00953398	0.00475635	0.99484	upstream_gene_variant	MODIFIER	SAE1
	chr19:47111543	C	T	0.131702	0.00944734	0.00485296	0.99491	upstream_gene_variant	MODIFIER	SAE1
	chr19:47114768	C	G	0.13446	0.00942623	0.00457069	0.99451	upstream_gene_variant	MODIFIER	ZC3H4
	chr19:47115281	G	T	0.134679	0.00936675	0.00457446	0.99445	upstream_gene_variant	MODIFIER	ZC3H4
	chr19:47115660	G	A	0.134066	0.0094202	0.00461082	0.99445	upstream_gene_variant	MODIFIER	ZC3H4
	chr19:47116630	A	G	0.134461	0.00942595	0.00457108	0.9945	upstream_gene_variant	MODIFIER	ZC3H4
	chr19:47118701	A	G	0.134462	0.00942536	0.00456998	0.99452	upstream_gene_variant	MODIFIER	ZC3H4
	chr19:47119178	T	C	0.134463	0.00942498	0.0045694	0.9945	intron_variant	MODIFIER	SAE1
	chr19:47119413	G	A	0.13559	0.00997566	0.00423204	0.99389	intron_variant	MODIFIER	SAE1
	chr19:47119971	G	A	0.134243	0.00944781	0.00420901	0.99365	intron_variant	MODIFIER	SAE1
	chr19:47120043	G	A	0.134693	0.00944625	0.00408152	0.99364	intron_variant	MODIFIER	SAE1
	chr19:47122996	T	C	0.263268	0.00264637	0.0066553	0.99347	intron_variant	MODIFIER	SAE1
	chr19:47129953	A	C	0.263197	0.00255178	0.00661908	0.99422	upstream_gene_variant	MODIFIER	SAE1
	chr19:47130395	A	G	0.0900491	0.00490187	0.00383423	0.9992	upstream_gene_variant	MODIFIER	SAE1
	chr19:47131759	G	T	0.262796	0.00259787	0.00673069	0.99428	intron_variant	MODIFIER	SAE1
	chr19:47131994	C	G	0.190343	0.00341779	0.00729068	0.99547	intron_variant	MODIFIER	SAE1
	chr19:47137507	A	T	0.201036	0.00382329	0.00701547	0.99557	intron_variant	MODIFIER	SAE1
	chr19:47172750	T	A	0.262625	0.00254572	0.00681637	0.99482	downstream_gene_variant	MODIFIER	SAE1
	chr19:47186507	G	A	0.262622	0.00254645	0.00693006	0.99557	intron_variant	MODIFIER	SAE1
	chr19:47197603	A	G	0.213843	0.0038893	0.00722913	0.99932	intron_variant	MODIFIER	SAE1
	chr19:47217179	C	T	0.261976	0.00246697	0.00675109	0.99279	downstream_gene_variant	MODIFIER	BBC3
	chr19:47220502	C	T	0.261128	0.00254752	0.00697451	0.98679	downstream_gene_variant	MODIFIER	BBC3
	chr19:47342305	A	G	0.0621197	0.00394717	0.00336934	0.94817	3_prime_UTR_variant	MODIFIER	C5AR2
	chr19:47415409	T	C	0.891384	0.99612	0.995132	0.80442	upstream_gene_variant	MODIFIER	MEIS3
	chr19:47429514	C	A	0.844209	0.997285	0.995806	0.88038	3_prime_UTR_variant	MODIFIER	SLC8A2
	chr19:47431020	A	G	0.844155	0.997289	0.995826	0.88061	downstream_gene_variant	MODIFIER	SLC8A2
	chr19:47435389	C	A	0.85358	0.997201	0.996296	0.87327	upstream_gene_variant	MODIFIER	SLC8A2
	chr19:47436776	A	C	0.867217	0.997286	0.99605	0.86579	upstream_gene_variant	MODIFIER	SLC8A2
	chr19:47613772	G	A	0.14606	0.00340871	0.00425516	0.98956	downstream_gene_variant	MODIFIER	GLTSCR1-AS1
	chr19:47615043	C	T	0.144988	0.0040093	0.00465849	0.99369	downstream_gene_variant	MODIFIER	GLTSCR1-AS1
	chr19:47616597	C	T	0.130827	0.00475727	0.00517515	0.99296	intron_variant	MODIFIER	GLTSCR1
	chr19:47619419	C	T	0.131011	0.00460421	0.00535337	0.99352	intron_variant	MODIFIER	GLTSCR1
	chr19:47620595	A	G	0.145584	0.00398886	0.00495768	0.99339	intron_variant	MODIFIER	GLTSCR1
	chr19:47623976	C	T	0.157415	0.00480973	0.00519051	0.99448	intron_variant	MODIFIER	GLTSCR1
	chr19:47624567	C	G	0.137575	0.00432613	0.00528909	0.9936	intron_variant	MODIFIER	GLTSCR1
	chr19:47624694	C	CT	0.130028	0.00546709	0.00494194	0.99089	intron_variant	MODIFIER	GLTSCR1
	chr19:47633911	C	T	0.141716	0.00427983	0.00463836	0.99335	intron_variant	MODIFIER	GLTSCR1
	chr19:47634815	T	C	0.13307	0.00432914	0.00531551	0.99274	intron_variant	MODIFIER	GLTSCR1
	chr19:47635330	C	G	0.113196	0.00425181	0.00510339	0.99486	intron_variant	MODIFIER	GLTSCR1
	chr19:47635634	C	A	0.112881	0.00421612	0.0051754	0.99485	intron_variant	MODIFIER	GLTSCR1
	chr19:47639968	A	G	0.115997	0.00400014	0.00494281	0.9951	intron_variant	MODIFIER	GLTSCR1
	chr19:47643694	C	T	0.0834059	0.00520116	0.00613884	0.99697	intron_variant	MODIFIER	GLTSCR1
	chr19:47646775	C	CT	0.0802544	0.00544346	0.00609411	0.99724	intron_variant	MODIFIER	GLTSCR1
	chr19:47648686	T	G	0.0948145	0.00455995	0.00683732	0.99688	intron_variant	MODIFIER	GLTSCR1
	chr19:47649793	G	A	0.0834071	0.0052206	0.00607234	0.99818	intron_variant	MODIFIER	GLTSCR1
	chr19:47652119	G	A	0.0833763	0.00522315	0.00607946	0.99833	intron_variant	MODIFIER	GLTSCR1
	chr19:47654791	A	G	0.0795097	0.00549835	0.00611711	0.99715	intron_variant	MODIFIER	GLTSCR1
	chr19:47654855	G	A	0.0857365	0.00556457	0.0055146	0.9976	intron_variant	MODIFIER	GLTSCR1
	chr19:47655670	C	T	0.0835155	0.00531927	0.00621365	0.99309	intron_variant	MODIFIER	GLTSCR1
	chr19:47663664	T	C	0.0805269	0.00541641	0.00615099	0.99535	intron_variant	MODIFIER	GLTSCR1
	chr19:47665199	A	G	0.0805604	0.00540171	0.00613718	0.99423	upstream_gene_variant	MODIFIER	AC008985.1
	chr19:47665973	G	T	0.0910466	0.00469889	0.00611212	0.99271	upstream_gene_variant	MODIFIER	AC008985.1
	chr19:47679602	G	A	0.211838	0.0054951	0.00459353	0.99633	synonymous_variant	LOW	GLTSCR1
	chr19:47689536	G	A	0.070188	0.00792014	0.0065548	0.98888	intron_variant	MODIFIER	CTD-2571L23.8
	chr19:47696838	T	G	0.314166	0.00788375	0.00614898	0.98508	upstream_gene_variant	MODIFIER	GLTSCR1
	chr19:47723383	C	T	0.193096	0.00359718	0.00486954	0.99039	upstream_gene_variant	MODIFIER	EHD2
	chr19:47732644	C	A	0.305718	0.00389807	0.00641927	0.99344	downstream_gene_variant	MODIFIER	EHD2
	chr19:47735849	C	T	0.0816136	0.0024137	0.00908446	0.99372	downstream_gene_variant	MODIFIER	EHD2
	chr19:47736186	A	G	0.0816157	0.00241372	0.00908495	0.99377	downstream_gene_variant	MODIFIER	EHD2
	chr19:47736556	A	G	0.0816149	0.00241384	0.00908492	0.99377	downstream_gene_variant	MODIFIER	CTD-2571L23.8
	chr19:47806907	A	AT	0.102277	0.00487667	0.0059143	0.97636	upstream_gene_variant	MODIFIER	TPRX1
	chr19:47811888	C	T	0.10199	0.00228968	0.00614931	0.98704	intron_variant	MODIFIER	TPRX1
	chr19:47811889	G	T	0.101964	0.00228854	0.00614368	0.98731	intron_variant	MODIFIER	TPRX1
	chr19:47812749	T	G	0.10477	0.00231391	0.00597276	0.988	intron_variant	MODIFIER	TPRX1
	chr19:47817386	G	A	0.243083	0.00310451	0.00840157	0.9951	upstream_gene_variant	MODIFIER	CRX
	chr19:47817587	G	A	0.243086	0.0031033	0.00840113	0.99513	upstream_gene_variant	MODIFIER	CRX
	chr19:47817627	C	T	0.243262	0.00309336	0.00839342	0.99553	upstream_gene_variant	MODIFIER	CRX
	chr19:47817628	C	T	0.243262	0.00309336	0.00839342	0.99553	upstream_gene_variant	MODIFIER	CRX
	chr19:47817630	G	A	0.243264	0.00309333	0.00839314	0.99552	upstream_gene_variant	MODIFIER	CRX
	chr19:47817764	T	C	0.243263	0.00309337	0.00839359	0.99553	upstream_gene_variant	MODIFIER	CRX
	chr19:47817957	C	T	0.243262	0.0030933	0.00839281	0.99553	upstream_gene_variant	MODIFIER	CRX
	chr19:47818068	C	T	0.243261	0.00309349	0.00839294	0.99553	upstream_gene_variant	MODIFIER	CRX
	chr19:47819210	C	T	0.243415	0.00308446	0.00851298	0.99544	upstream_gene_variant	MODIFIER	TPRX1
	chr19:47819483	T	A	0.243696	0.00310265	0.00846852	0.99572	upstream_gene_variant	MODIFIER	TPRX1
	chr19:47819560	C	T	0.243595	0.00307176	0.00837209	0.99572	upstream_gene_variant	MODIFIER	TPRX1
	chr19:47819686	C	T	0.243695	0.00310269	0.00846808	0.99571	upstream_gene_variant	MODIFIER	TPRX1
	chr19:47819958	T	C	0.243713	0.00310119	0.00846683	0.99569	5_prime_UTR_variant	MODIFIER	CRX
	chr19:47820036	T	C	0.244324	0.00306083	0.00845442	0.99562	upstream_gene_variant	MODIFIER	TPRX1
	chr19:47820423	C	T	0.243736	0.00309804	0.00846551	0.9956	upstream_gene_variant	MODIFIER	TPRX1
	chr19:47830965	A	G	0.136788	0.00253726	0.0040956	0.99893	intron_variant	MODIFIER	CRX
	chr19:47831492	C	T	0.0634007	0.00436183	0.0048449	0.99882	intron_variant	MODIFIER	CRX
	chr19:47831590	C	T	0.137368	0.00249347	0.00409514	0.99885	intron_variant	MODIFIER	CRX
	chr19:47831615	G	A	0.137373	0.00249226	0.00408201	0.99894	intron_variant	MODIFIER	CRX
	chr19:47831634	G	A	0.137378	0.00249392	0.00407336	0.99898	intron_variant	MODIFIER	CRX
	chr19:47832501	C	CT	0.136142	0.00263334	0.00440859	0.9975	intron_variant	MODIFIER	CRX
	chr19:47853385	G	A	0.213299	0.00411062	0.00675968	0.99986	intergenic_region	MODIFIER	CRX-TPRX2P
	chr19:47854603	T	TATTC	0.270436	0.00308984	0.00622243	0.9978	intergenic_region	MODIFIER	CRX-TPRX2P
	chr19:47854818	A	T	0.316977	0.00373265	0.00648685	0.99845	intergenic_region	MODIFIER	CRX-TPRX2P
	chr19:47863955	G	C	0.0997306	0.002182	0.00479703	0.99602	downstream_gene_variant	MODIFIER	TPRX2P
	chr19:47865131	T	C	0.087086	0.00268341	0.00531233	0.99607	upstream_gene_variant	MODIFIER	LINC01595
	chr19:47963315	G	GA	0.282284	0.00245456	0.00542531	0.98363	downstream_gene_variant	MODIFIER	BSPH1
	chr19:47965240	C	T	0.15962	0.0026609	0.00459124	0.98367	downstream_gene_variant	MODIFIER	BSPH1
	chr19:47998206	G	C	0.0506929	0.00481755	0.00842082	0.97919	intron_variant	MODIFIER	ELSPBP1
	*Estimates based on GAFA (Granot-Hershkovitz et. al., 2022).
	**R2 - imputation quality.
	Abbreviation: HCHS/SOL: Hispanic Community Health study/Study of Latinos.

## Sheet: Supplementary_table_3
	Supplementary Table 3: Observed minor allele frequencies (MAFs) and counts (MACs) in the selected Amerindian- and African-enriched variants, stratified by genetic analysis group.
					Dominican (n = 425)		Central American (n = 420)		Cuban (n = 909)		Mexican (n = 1411)		Puerto Rican (n = 753)		South American (n = 319)
	rsID	POS (hg38)	allele a	allele b	MAF	MAC	MAF	MAC	MAF	MAC	MAF	MAC	MAF	MAC	MAF	MAC
	Amerindian-enriched variants
	rs148194580	chr19:43612510	G	A	0.0152941	13	0.0607143	51	0.0126513	23	0.0581148	164	0.0126162	19	0.0344828	22
	rs76261208	chr19:44010922	C	A	0.0235294	20	0.155952	131	0.0220022	40	0.157335	444	0.062417	94	0.155172	99
	rs142133384	chr19:44304792	G	C	0.00941176	8	0.0666667	56	0.0132013	24	0.092842	262	0.0464807	70	0.0548589	35
	rs143674072	chr19:45510425	C	T	0.02	17	0.0488095	41	0.00990099	18	0.0910702	257	0.0119522	18	0.0266458	17
	rs150300804	chr19:47726147	C	T	0.00470588	4	0.0190476	16	0.00825083	15	0.0393338	111	0.0258964	39	0.0297806	19
	African-enriched variants
	rs3745238	chr19:42426500	C	T	0.0588235	50	0.0202381	17	0.0220022	40	0.00815025	23	0.0385126	58	0.0109718	7
	rs16975748	chr19:42426621	A	T	0.0588235	50	0.0202381	17	0.0220022	40	0.00815025	23	0.0385126	58	0.0109718	7
	rs16975750	chr19:42426852	A	G	0.1	85	0.0333333	28	0.0429043	78	0.0131113	37	0.063081	95	0.023511	15
	rs8111171	chr19:42527362	G	T	0.164706	140	0.047619	40	0.0605061	110	0.0205528	58	0.101594	153	0.031348	20
	rs8103051	chr19:42583276	A	C	0.0988235	84	0.0261905	22	0.0363036	66	0.0131113	37	0.061089	92	0.0250784	16
	rs28367882	chr19:42594779	C	A	0.0988235	84	0.0261905	22	0.0357536	65	0.0131113	37	0.0557769	84	0.0250784	16
	rs111674083	chr19:42755012	A	C	0.0564706	48	0.025	21	0.0225523	41	0.00885897	25	0.0312085	47	0.00626959	4
	rs76352186	chr19:42764090	C	T	0.101176	86	0.025	21	0.0368537	67	0.01382	39	0.0590969	89	0.0219436	14
	rs140974685	chr19:42916334	G	C	0.0564706	48	0.00952381	8	0.0121012	22	0.00531538	15	0.0272244	41	0.00783699	5
	rs28477226	chr19:43461652	G	T	0.0470588	40	0.0166667	14	0.0143014	26	0.0060241	17	0.0192563	29	0.00470219	3
	rs8112679	chr19:44032462	G	A	0.0529412	45	0.00833333	7	0.0187019	34	0.00708717	20	0.0332005	50	0.0141066	9
	rs35365841	chr19:44657802	G	A	0.0870588	74	0.0178571	15	0.0280528	51	0.00992204	28	0.0504648	76	0.0141066	9
	rs12460007	chr19:45152811	G	T	0.0376471	32	0.0130952	11	0.019802	36	0.00531538	15	0.0139442	21	0.0109718	7
	rs309195	chr19:47066585	G	C	0.178824	152	0.0547619	46	0.0682068	124	0.0244507	69	0.116202	175	0.0376176	24

## Sheet: Supplementary_table_4
	Supplementary Table 4: Demographics, health, and lifestyle characteristics of the African American ARIC study population dataset.
		African-American
	N	1032
	SEX = M (%)	323 (31.30%)
	AGE (years ) (mean (SD))	78.57 (5.15)
	Education years (%)
	<12	286(27.71%)
	12	217 (21.03%)
	>12	51.26%)
	BMI (kg/m2) (%)
	Normal weight (< 25.0)	162 (15.70%)
	Overweight (25.0 – 30.0)	334 (32.36%)
	Obese (> 30)	468 (45.35%)
	Smoking (%)
	Never	376 (36.43%)
	Former	391 (37.89%)
	Current	66 (6.40%)
	APOE-Ɛ4 carriers (%)	378 (35.8%)
	MCI (%)	213 (20.6%)
	Abbreviations: ARIC: Atherosclerosis Risk In Communities; SD: standard deviation: BMI: body mass index; MCI: mild cognitive impairment.

## Sheet: Supplementary_table_5
	Supplementary Table 5: Association result for African ancestry enriched variant and interaction with APOE-4 allele on MCI in n=1,032 African Americans from ARIC.
						APOE-Ɛ4			Variant			APOE-Ɛ4*Variant interaction			Joint analysis
	variant	Chr	Pos.	effect allele (minor allele)	Non-effect allele	Beta	SE	P-val	Beta	SE	P-val	Beta	SE	P-val	variant + interaction	variant + interaction + APOE-ɛ4
	rs8112679	19	44032462	A	G	0.30464	0.152178	0.0452987	0.175992	0.244659	0.471935	0.0806077	0.313761	0.79725	0.498015	0.0657973
	Model adjusted for age, sex, education, 5 PCs, study site.

## Sheet: Supplementary_table_6
	Supplementary Table 6: Replication attempt of the interaction association result between the variant reported by Rajabli et al. and APOE-Ɛ4 allele on MCI in SOL-INCA analytic dataset (n=5,000 permutations).
						APOE-Ɛ4		Variant		APOE-Ɛ4*Variant interaction		Joint analysis
	variant	Chr	Pos.	effect allele (minor allele)	Non-effect allele	OR	P-val	OR	P-val	OR	P-val	variant + interaction	variant + interaction + APOE-ɛ4
	rs10423769	19	43100929	A	G	0.810539	0.5672	0.443398	0.2278	0.263808	0.4848	0.8726	0.8238
